# Supplementary material for: Serum extracellular vesicle microRNAs as potential biomarkers to predict pembrolizumab response and prognosis in metastatic non-small cell lung cancer patients
Source: Front Immunol. 2025 Jun 4;16:1540906. doi: 10.3389/fimmu.2025.1540906 (PMC12174437; doi:10.3389/fimmu.2025.1540906)
Supplement: Supplementary file 1 [file DataSheet1.zip]

Archive with 3 entries (3 files):
- Supplementary Table S1 and S3.DOCX
- Supplementary Table S2.XLSX
- Supplementary Figures.PPTX
