# Supplementary material for: Serum extracellular vesicle microRNAs as potential biomarkers to predict pembrolizumab response and prognosis in metastatic non-small cell lung cancer patients
Source: Front Immunol. 2025 Jun 4;16:1540906. doi: 10.3389/fimmu.2025.1540906 (PMC12174437; doi:10.3389/fimmu.2025.1540906)
Supplement: Supplementary file 1 [file DataSheet1.zip › Supplementary Table S2.XLSX]

## Sheet: Sheet1
Supplemental Table 2: miRTargetLink 2.0 platform analysis
miRTargetLink 2.0
miRNA	Target / Target pathway	Support	Source	Experiment(s)	Reference - PMID
hsa-miR-106b-5p	ITCH	Functional MTI	MIRT000372	Luciferase reporter assay	19074548
hsa-miR-106b-5p	ITCH	Functional MTI	MIRT000372	Luciferase reporter assay, Western blot	19096009
hsa-miR-106b-5p	ITCH	Functional MTI	MIRT000372	Immunoprecipitaion, Luciferase reporter assay, qRT-PCR	26621835
hsa-miR-106b-5p	APP	Functional MTI	MIRT000373	Luciferase reporter assay, Western blot	19110058
hsa-miR-106b-5p	CDKN1A	Functional MTI	MIRT000603	Luciferase reporter assay, qRT-PCR	18676839
hsa-miR-106b-5p	CDKN1A	Functional MTI	MIRT000603	Luciferase reporter assay, Microarray, Western blot	18328430
hsa-miR-106b-5p	CDKN1A	Functional MTI	MIRT000603	qRT-PCR, Luciferase reporter assay, Western blot	19153141
hsa-miR-106b-5p	CDKN1A	Functional MTI	MIRT000603	qRT-PCR, Luciferase reporter assay, Western blot	18212054
hsa-miR-106b-5p	CDKN1A	Functional MTI	MIRT000603	qRT-PCR, Luciferase reporter assay, Western blot	20190813
hsa-miR-106b-5p	CDKN1A	Functional MTI	MIRT000603	qRT-PCR, Luciferase reporter assay, Western blot, Microarray	20385818
hsa-miR-106b-5p	CDKN1A	Functional MTI	MIRT000603	Luciferase reporter assay, Microarray, qRT-PCR, Western blot	19422085
hsa-miR-106b-5p	CDKN1A	Functional MTI	MIRT000603	Luciferase reporter assay	20101223
hsa-miR-106b-5p	CDKN1A	Functional MTI	MIRT000603	Luciferase reporter assay	21283765
hsa-miR-106b-5p	CDKN1A	Functional MTI	MIRT000603	Reporter assay;Western blot;qRT-PCR	20709030
hsa-miR-106b-5p	CDKN1A	Functional MTI	MIRT000603	qRT-PCR, Western blot	23803041
hsa-miR-106b-5p	CDKN1A	Functional MTI	MIRT000603	Luciferase reporter assay, qRT-PCR, Western blot	26238857
hsa-miR-106b-5p	E2F1	Functional MTI	MIRT003045	Luciferase reporter assay, qRT-PCR	18676839
hsa-miR-106b-5p	E2F1	Functional MTI	MIRT003045	Luciferase reporter assay, Western blot	19486339
hsa-miR-106b-5p	E2F1	Functional MTI	MIRT003045	Luciferase reporter assay, Microarray, Western blot	18328430
hsa-miR-106b-5p	E2F1	Functional MTI	MIRT003045	Luciferase reporter assay	21283765
hsa-miR-106b-5p	E2F1	Functional MTI	MIRT003045	Reporter assay	18212054
hsa-miR-106b-5p	KAT2B	Functional MTI	MIRT004333	Western blot, Luciferase reporter assay	18728182
hsa-miR-106b-5p	VEGFA	Functional MTI	MIRT004466	ELISA, Luciferase reporter assay	18320040
hsa-miR-106b-5p	BCL2L11	Functional MTI	MIRT004571	Flow, Luciferase reporter assay, qRT-PCR, Western blot	23028803
hsa-miR-106b-5p	RB1	Functional MTI	MIRT004664	Luciferase reporter assay	21283765
hsa-miR-106b-5p	RB1	Functional MTI	MIRT004664	Luciferase reporter assay, qRT-PCR, Western blot	21819631
hsa-miR-106b-5p	RB1	Functional MTI	MIRT004664	Luciferase reporter assay, Microarray, Western blot	24292682
hsa-miR-106b-5p	TCEAL1	Functional MTI	MIRT005847	Luciferase reporter assay, qRT-PCR, Western blot	21283757
hsa-miR-106b-5p	TCEAL1	Functional MTI	MIRT005847	Luciferase reporter assay	22613985
hsa-miR-106b-5p	TCEAL1	Functional MTI	MIRT005847	Flow, Luciferase reporter assay, qRT-PCR, Western blot	23028803
hsa-miR-106b-5p	CCND1	Functional MTI	MIRT005861	Luciferase reporter assay	21283765
hsa-miR-106b-5p	CCND2	Functional MTI	MIRT005862	Luciferase reporter assay	21283765
hsa-miR-106b-5p	PTEN	Functional MTI	MIRT005865	Luciferase reporter assay	21283765
hsa-miR-106b-5p	PTEN	Functional MTI	MIRT005865	Immunofluorescence, Luciferase reporter assay, Microarray, qRT-PCR, Western blot	24842611
hsa-miR-106b-5p	PTEN	Functional MTI	MIRT005865	qRT-PCR, Luciferase reporter assay, Immunohistochemistry, Western blot	25041637
hsa-miR-106b-5p	PTEN	Functional MTI	MIRT005865	Luciferase reporter assay, qRT-PCR, Western blot	27270534
hsa-miR-106b-5p	PTEN	Functional MTI	MIRT005865	Luciferase reporter assay, qRT-PCR, Western blot	26238857
hsa-miR-106b-5p	RBL1	Functional MTI	MIRT005866	Luciferase reporter assay	21283765
hsa-miR-106b-5p	RBL1	Functional MTI	MIRT005866	Luciferase reporter assay	24166509
hsa-miR-106b-5p	RBL2	Functional MTI	MIRT005867	Luciferase reporter assay	21283765
hsa-miR-106b-5p	RBL2	Functional MTI	MIRT005867	Luciferase reporter assay	23377830
hsa-miR-106b-5p	RBL2	Functional MTI	MIRT005867	Luciferase reporter assay	24166509
hsa-miR-106b-5p	WEE1	Functional MTI	MIRT005868	Luciferase reporter assay	21283765
hsa-miR-106b-5p	EOMES	Functional MTI	MIRT006568	Luciferase reporter assay	20709030
hsa-miR-106b-5p	PURA	Functional MTI	MIRT007004	Luciferase reporter assay	22835829
hsa-miR-106b-5p	APC	Functional MTI	MIRT007071	Flow, Immunofluorescence, Luciferase reporter assay, qRT-PCR, Western blot	23087084
hsa-miR-106b-5p	CASP7	Functional MTI	MIRT020444	Luciferase reporter assay, qRT-PCR, Western blot	22986525
hsa-miR-106b-5p	PKD2	Functional MTI	MIRT020485	Western blot	20709030
hsa-miR-106b-5p	JAK1	Functional MTI	MIRT020460	Luciferase reporter assay, qRT-PCR, Western blot	25307786
hsa-miR-106b-5p	SETD2	Functional MTI	MIRT044337	ChIP-seq, Immunocytochemistry, Luciferase reporter assay, qRT-PCR, Western blot	25714014
hsa-miR-106b-5p	E2F5	Functional MTI	MIRT053530	qRT-PCR, Western blot	23803041
hsa-miR-106b-5p	ATG16L1	Functional MTI	MIRT053623	Immunofluorescence, Immunohistochemistry, In situ hybridization, Luciferase reporter assay, Western blot	24036151
hsa-miR-106b-5p	SMAD7	Functional MTI	MIRT053873	Luciferase reporter assay, qRT-PCR, Western blot	22286770
hsa-miR-106b-5p	SMAD7	Functional MTI	MIRT053873	Flow, Immunofluorescence, Microarray, qRT-PCR, Western blot	25286029
hsa-miR-106b-5p	STAT3	Functional MTI	MIRT054144	Luciferase reporter assay, qRT-PCR, Western blot	25307786
hsa-miR-106b-5p	STAT3	Functional MTI	MIRT054144	Flow, Luciferase reporter assay, qRT-PCR, Western blot	26956882
hsa-miR-106b-5p	STAT3	Functional MTI	MIRT054144	Luciferase reporter assay, qRT-PCR, Western blot	27325313
hsa-miR-106b-5p	ZBTB4	Functional MTI	MIRT054256	Luciferase reporter assay, qRT-PCR, Western blot	22752225
hsa-miR-106b-5p	TWIST1	Functional MTI	MIRT054405	Luciferase reporter assay, qRT-PCR, Western blot	24002805
hsa-miR-106b-5p	HIF1A	Functional MTI	MIRT070745	Luciferase reporter assay, qRT-PCR, Western blot	27325313
hsa-miR-106b-5p	TRIM8	Functional MTI	MIRT125727	Luciferase reporter assay, qRT-PCR, Western blot	28327152
hsa-miR-106b-5p	CASP8	Functional MTI	MIRT204830	Luciferase reporter assay	24166509
hsa-miR-106b-5p	RUNX3	Functional MTI	MIRT437468	Luciferase reporter assay, qRT-PCR, Western blot	23912048
hsa-miR-106b-5p	MMP2	Functional MTI	MIRT438153	Luciferase reporter assay	24164962
hsa-miR-106b-5p	MFN2	Functional MTI	MIRT438678	Luciferase reporter assay, qRT-PCR, Western blot	23954742
hsa-miR-106b-5p	FAM129A	Functional MTI	MIRT440684	Luciferase reporter assay, qRT-PCR, Western blot	26317551
hsa-miR-106b-5p	RHOC	Functional MTI	MIRT554756	Luciferase reporter assay	25933027
hsa-miR-106b-5p	PRRX1	Functional MTI	MIRT732202	Luciferase reporter assay, Western blot	26617763
hsa-miR-106b-5p	DAB2	Functional MTI	MIRT732332	Immunohistochemistry, Luciferase reporter assay, qRT-PCR, Western blot	26769181
hsa-miR-106b-5p	FYN	Functional MTI	MIRT732298	Luciferase reporter assay, Western blot	27520374
hsa-miR-106b-5p	SLC2A4	Functional MTI	MIRT732724	LacZ reporter assay	27165190
hsa-miR-106b-5p	PTENP1	Functional MTI	MIRT734081	Luciferase reporter assay, qRT-PCR	28212532
hsa-miR-106b-5p	TNFSF11	Functional MTI	MIRT735302	ELISA, Immunofluorescence, Immunohistochemistry, In situ hybridization, Luciferase reporter assay, Microarray, Northern blot, qRT-PCR, Western blot	26053181
hsa-miR-106b-5p	CYBB	Functional MTI	MIRT735084	ELISA, Immunohistochemistry, Luciferase reporter assay, qRT-PCR, Western blot	28235791
hsa-miR-106b-5p	TNFRSF10A	Functional MTI	MIRT735101	Flow, Luciferase reporter assay, qRT-PCR, Western blot	28410209
hsa-miR-10a-5p	HOXA1	Functional MTI	MIRT001140	Luciferase reporter assay, qRT-PCR, Western blot, Reporter assay;Other	16549775
hsa-miR-10a-5p	HOXA1	Functional MTI	MIRT001140	qRT-PCR, Western blot	24498243
hsa-miR-10a-5p	USF2	Functional MTI	MIRT003896	Luciferase reporter assay, qRT-PCR, Western blot	19074828
hsa-miR-10a-5p	NCOR2	Functional MTI	MIRT005454	qRT-PCR, Western blot	21212796
hsa-miR-10a-5p	MAP3K7	Functional MTI	MIRT005509	Luciferase reporter assay, Microarray, qRT-PCR, Western blot, Reporter assay;Other	20624982
hsa-miR-10a-5p	BTRC	Functional MTI	MIRT005510	Luciferase reporter assay, Microarray, qRT-PCR, Western blot	20624982
hsa-miR-10a-5p	SRSF1	Functional MTI	MIRT006536	Luciferase reporter assay	21118818
hsa-miR-10a-5p	TRA2B	Functional MTI	MIRT006537	Luciferase reporter assay	21118818
hsa-miR-10a-5p	EPHA4	Functional MTI	MIRT006972	GFP reporter assay, Immunohistochemistry, qRT-PCR, Western blot	22996586
hsa-miR-10a-5p	CHL1	Functional MTI	MIRT007021	Luciferase reporter assay	22634495
hsa-miR-10a-5p	ACTG1	Functional MTI	MIRT047724	GFP reporter assay, qRT-PCR, Western blot	28383561
hsa-miR-10a-5p	BCL2L11	Functional MTI	MIRT084600	Luciferase reporter assay	26824181
hsa-miR-10a-5p	PTEN	Functional MTI	MIRT438258	Luciferase reporter assay	24100613
hsa-miR-10a-5p	PTEN	Functional MTI	MIRT438258	Luciferase reporter assay, Western blot	26317552
hsa-miR-10a-5p	PIK3CG	Functional MTI	MIRT438408	Luciferase reporter assay, qRT-PCR, Western blot	24522205
hsa-miR-10a-5p	SERPINE1	Functional MTI	MIRT731180	qRT-PCR, ELISA, Luciferase reporter assay, Western blot	25554417
hsa-miR-10a-5p	GP1BA	Functional MTI	MIRT732377	Luciferase reporter assay, qRT-PCR	27834869
hsa-miR-10a-5p	NOD2	Functional MTI	MIRT733202	Luciferase reporter assay, qRT-PCR	25281418
hsa-miR-10a-5p	MMP14	Functional MTI	MIRT734252	GFP reporter assay, qRT-PCR, Western blot	28383561
hsa-miR-10a-5p	MAPK8IP1	Functional MTI	MIRT734317	Luciferase reporter assay, qRT-PCR	28454224
hsa-miR-10a-5p	BCL6	Functional MTI	MIRT734916	Luciferase reporter assay, Western blot	26590574
hsa-miR-10a-5p	BDNF	Functional MTI	MIRT734858	Luciferase reporter assay, qRT-PCR	28112253
hsa-miR-125b-5p	BMPR1B	Functional MTI	MIRT000346	Luciferase reporter assay	19738052
hsa-miR-125b-5p	BMPR1B	Functional MTI	MIRT000346	Luciferase reporter assay, qRT-PCR, Western blot	28214897
hsa-miR-125b-5p	EIF4EBP1	Functional MTI	MIRT000347	Immunoblot, Immunohistochemistry, In situ hybridization, Luciferase reporter assay, Microarray, qRT-PCR	22071331
hsa-miR-125b-5p	EIF4EBP1	Functional MTI	MIRT000347	Luciferase reporter assay, qRT-PCR, Western blot	26646586
hsa-miR-125b-5p	HMGA2	Functional MTI	MIRT000348	Luciferase reporter assay	17563749
hsa-miR-125b-5p	HMGA1	Functional MTI	MIRT000349	Luciferase reporter assay	17563749
hsa-miR-125b-5p	GLI1	Functional MTI	MIRT000350	Luciferase reporter assay	18756266
hsa-miR-125b-5p	NKIRAS2	Functional MTI	MIRT000462	ELISA, qRT-PCR, Luciferase reporter assay, Western blot	20351193
hsa-miR-125b-5p	SMO	Functional MTI	MIRT000525	Luciferase reporter assay, Western blot	20216554
hsa-miR-125b-5p	SMO	Functional MTI	MIRT000525	Luciferase reporter assay, Western blot	18756266
hsa-miR-125b-5p	TP53	Functional MTI	MIRT000535	Luciferase reporter assay, Western blot	20216554
hsa-miR-125b-5p	TP53	Functional MTI	MIRT000535	In situ hybridization, Luciferase reporter assay, qRT-PCR, Western blot, Reporter assay;qRT-PCR;Other	19293287
hsa-miR-125b-5p	TP53	Functional MTI	MIRT000535	Luciferase reporter assay, qRT-PCR, Western blot	21935352
hsa-miR-125b-5p	TP53	Functional MTI	MIRT000535	Luciferase reporter assay	23497288
hsa-miR-125b-5p	TP53	Functional MTI	MIRT000535	Luciferase reporter assay, Western blot	22331826
hsa-miR-125b-5p	TP53	Functional MTI	MIRT000535	Next Generation Sequencing (NGS), qRT-PCR, Western blot	26585673
hsa-miR-125b-5p	VDR	Functional MTI	MIRT001197	Luciferase reporter assay, Western blot	19437538
hsa-miR-125b-5p	VDR	Functional MTI	MIRT001197	qRT-PCR, Western blot	22213330
hsa-miR-125b-5p	SGPL1	Functional MTI	MIRT002370	Luciferase reporter assay	19635812
hsa-miR-125b-5p	BAK1	Functional MTI	MIRT002394	Luciferase reporter assay, qRT-PCR, Western blot	18056640
hsa-miR-125b-5p	BAK1	Functional MTI	MIRT002394	Luciferase reporter assay, qRT-PCR, Western blot	21823019
hsa-miR-125b-5p	BAK1	Functional MTI	MIRT002394	Luciferase reporter assay	23497288
hsa-miR-125b-5p	BAK1	Functional MTI	MIRT002394	Luciferase reporter assay,	23928699
hsa-miR-125b-5p	BAK1	Functional MTI	MIRT002394	Luciferase reporter assay	27158338
hsa-miR-125b-5p	ERBB3	Functional MTI	MIRT002938	Luciferase reporter assay, Northern blot, qRT-PCR, Western blot	17110380
hsa-miR-125b-5p	ERBB3	Functional MTI	MIRT002938	Immunoblot, Immunohistochemistry, Luciferase reporter assay, qRT-PCR	23146892
hsa-miR-125b-5p	ERBB3	Functional MTI	MIRT002938	Western blot, qRT-PCR	23519125
hsa-miR-125b-5p	ERBB2	Functional MTI	MIRT002939	Western blot	19825990
hsa-miR-125b-5p	ERBB2	Functional MTI	MIRT002939	Luciferase reporter assay, Northern blot, qRT-PCR, Western blot	17110380
hsa-miR-125b-5p	ERBB2	Functional MTI	MIRT002939	Luciferase reporter assay, Microarray, Western blot	20864407
hsa-miR-125b-5p	ERBB2	Functional MTI	MIRT002939	Luciferase reporter assay, Western blot	22460089
hsa-miR-125b-5p	ERBB2	Functional MTI	MIRT002939	qRT-PCR, Luciferase reporter assay, Immunoblot, Western blot	25388283
hsa-miR-125b-5p	ERBB2	Functional MTI	MIRT002939	Luciferase reporter assay, Western blot	26966351
hsa-miR-125b-5p	ERBB2	Functional MTI	MIRT002939	Luciferase reporter assay	26544868
hsa-miR-125b-5p	ERBB2	Functional MTI	MIRT002939	Luciferase reporter assay, qRT-PCR, Western blot	25833836
hsa-miR-125b-5p	BMF	Functional MTI	MIRT003394	immunoblot, Luciferase reporter assay, qRT-PCR	19471102
hsa-miR-125b-5p	KLF13	Functional MTI	MIRT003421	Microarray, qRT-PCR, Western blot	19396866
hsa-miR-125b-5p	NTRK3	Functional MTI	MIRT003754	Luciferase reporter assay, Western blot, Reporter assay	17483472
hsa-miR-125b-5p	LIN28A	Functional MTI	MIRT003845	Reporter assay	18230348
hsa-miR-125b-5p	LIN28A	Functional MTI	MIRT003845	B-globin reporter assay, Luciferase reporter assay	16495412
hsa-miR-125b-5p	LIN28A	Functional MTI	MIRT003845	Luciferase reporter assay	16227573
hsa-miR-125b-5p	LIN28A	Functional MTI	MIRT003845	Immunoblot, Luciferase reporter assay, qRT-PCR	22366319
hsa-miR-125b-5p	LIN28A	Functional MTI	MIRT003845	Luciferase reporter assay, Western blot	22277001
hsa-miR-125b-5p	CBFB	Functional MTI	MIRT003970	Luciferase reporter assay, qRT-PCR, Western blot	21903586
hsa-miR-125b-5p	CBFB	Functional MTI	MIRT003970	Luciferase reporter assay	22689670
hsa-miR-125b-5p	AKT1	Functional MTI	MIRT004363	qRT-PCR, Western blot	18649363
hsa-miR-125b-5p	CYP24A1	Functional MTI	MIRT004408	qRT-PCR, Luciferase reporter assay, Western blot, Northern blot, Reporter assay	19570947
hsa-miR-125b-5p	RAF1	Functional MTI	MIRT004418	Western blot, Western blot;Other	19825990
hsa-miR-125b-5p	PRDM1	Functional MTI	MIRT004533	qRT-PCR, Luciferase reporter assay	20497960
hsa-miR-125b-5p	PRDM1	Functional MTI	MIRT004533	Chromatin immunoprecipitation, Immunoblot, Luciferase reporter assay, Microarray, qRT-PCR	26655851
hsa-miR-125b-5p	PRDM1	Functional MTI	MIRT004533	Luciferase reporter assay, qRT-PCR, Western blot	27613090
hsa-miR-125b-5p	IRF4	Functional MTI	MIRT004534	qRT-PCR, Luciferase reporter assay	20497960
hsa-miR-125b-5p	GRIN2A	Functional MTI	MIRT004578	Luciferase reporter assay, qRT-PCR	20159450
hsa-miR-125b-5p	CDKN2A	Functional MTI	MIRT004709	Western blot	20347935
hsa-miR-125b-5p	CDKN2A	Functional MTI	MIRT004709	Immunoprecipitation, Luciferase reporter assay, Western blot	23585871
hsa-miR-125b-5p	CGN	Functional MTI	MIRT004994	Western blot	28082316
hsa-miR-125b-5p	TP53INP1	Functional MTI	MIRT004996	Luciferase reporter assay, Northern blot, qRT-PCR, Western blot	21970405
hsa-miR-125b-5p	TP53INP1	Functional MTI	MIRT004996	qRT-PCR, Western blot	26388699
hsa-miR-125b-5p	LACTB	Functional MTI	MIRT004998	Luciferase reporter assay, Western blot	26603571
hsa-miR-125b-5p	STAT3	Functional MTI	MIRT005006	Western blot	28108732
hsa-miR-125b-5p	STAT3	Functional MTI	MIRT005006	Luciferase reporter assay, Western blot	27576314
hsa-miR-125b-5p	E2F3	Functional MTI	MIRT005503	Immunohistochemistry, Luciferase reporter assay, Northern blot, qRT-PCR, Western blot, Reporter assay;Other	20549700
hsa-miR-125b-5p	E2F3	Functional MTI	MIRT005503	Immunohistochemistry, qRT-PCR, Western blot	22523546
hsa-miR-125b-5p	IGF2	Functional MTI	MIRT005738	Luciferase reporter assay, Northern blot, Western blot	21200031
hsa-miR-125b-5p	LIN28B	Functional MTI	MIRT005804	Luciferase reporter assay, qRT-PCR, Western blot	20827722
hsa-miR-125b-5p	BBC3	Functional MTI	MIRT005915	Luciferase reporter assay, qRT-PCR, Western blot	20886540
hsa-miR-125b-5p	PPP1CA	Functional MTI	MIRT006127	Luciferase reporter assay, qRT-PCR, Western blot	21935352
hsa-miR-125b-5p	PPP1CA	Functional MTI	MIRT006127	Immunohistochemistry, In situ hybridization, Luciferase reporter assay, Microarray, qRT-PCR, Western blot	25240408
hsa-miR-125b-5p	PPP1CA	Functional MTI	MIRT006127	Luciferase reporter assay, Western blot, qRT-PCR	25001178
hsa-miR-125b-5p	PRKRA	Functional MTI	MIRT006128	Luciferase reporter assay, qRT-PCR, Western blot	21935352
hsa-miR-125b-5p	BCL2	Functional MTI	MIRT006253	Luciferase reporter assay, Western blot	22293115
hsa-miR-125b-5p	ETS1	Functional MTI	MIRT006387	Immunoblot, Luciferase reporter assay	21444677
hsa-miR-125b-5p	ETS1	Functional MTI	MIRT006387	Western blot, qRT-PCR	24486760
hsa-miR-125b-5p	RPS6KA1	Functional MTI	MIRT006430	Luciferase reporter assay, ELISA, GFP reporter assay, Immunoblot, Immunoprecipitaion, qRT-PCR, Western blot	21643012
hsa-miR-125b-5p	RPS6KA1	Functional MTI	MIRT006430	Luciferase reporter assay, qRT-PCR, Western blot	27613090
hsa-miR-125b-5p	TBC1D1	Functional MTI	MIRT006523	Luciferase reporter assay	19635812
hsa-miR-125b-5p	DGAT1	Functional MTI	MIRT006524	Luciferase reporter assay	19635812
hsa-miR-125b-5p	TNFAIP3	Functional MTI	MIRT006472	qRT-PCR, Western blot	22550173
hsa-miR-125b-5p	TNFAIP3	Functional MTI	MIRT006472	Luciferase reporter assay, qRT-PCR, Western blot	27637078
hsa-miR-125b-5p	PIGF	Functional MTI	MIRT006495	Luciferase reporter assay, qRT-PCR, Western blot	21703189
hsa-miR-125b-5p	BCL3	Functional MTI	MIRT006500	Luciferase reporter assay	20658525
hsa-miR-125b-5p	ARID3B	Functional MTI	MIRT006719	Luciferase reporter assay	22307404
hsa-miR-125b-5p	FGFR2	Functional MTI	MIRT006678	Immunohistochemistry, Luciferase reporter assay, qRT-PCR, Western blot	21412257
hsa-miR-125b-5p	MCL1	Functional MTI	MIRT006843	Luciferase reporter assay, qRT-PCR, Western blot	22942733
hsa-miR-125b-5p	SMAD4	Functional MTI	MIRT006810	Luciferase reporter assay, Western blot	22357933
hsa-miR-125b-5p	ABTB1	Functional MTI	MIRT006910	Luciferase reporter assay	22689670
hsa-miR-125b-5p	MCL1	Functional MTI	MIRT006843	Luciferase reporter assay, Western blot	22824797
hsa-miR-125b-5p	MCL1	Functional MTI	MIRT006843	In situ hybridization, Luciferase reporter assay, qRT-PCR, Western blot	26504803
hsa-miR-125b-5p	IL6R	Functional MTI	MIRT006844	Luciferase reporter assay, qRT-PCR, Western blot	22942733
hsa-miR-125b-5p	IL6R	Functional MTI	MIRT006844	Luciferase reporter assay, Western blot	22824797
hsa-miR-125b-5p	HK2	Functional MTI	MIRT006945	Luciferase reporter assay, qRT-PCR	22593586
hsa-miR-125b-5p	E2F2	Functional MTI	MIRT006974	Luciferase reporter assay, qRT-PCR, Western blot	22999819
hsa-miR-125b-5p	MMP13	Functional MTI	MIRT006990	Luciferase reporter assay	22782903
hsa-miR-125b-5p	STARD13	Functional MTI	MIRT006849	Luciferase reporter assay	22693547
hsa-miR-125b-5p	STARD13	Functional MTI	MIRT006849	Immunohistochemistry, Luciferase reporter assay, qRT-PCR, Western blot	27220320
hsa-miR-125b-5p	MAPK14	Functional MTI	MIRT007066	ChIP-seq, EMSA, Immunoblot, Luciferase reporter assay, qRT-PCR, Western blot	22854965
hsa-miR-125b-5p	EPO	Functional MTI	MIRT022112	Luciferase reporter assay	24165569
hsa-miR-125b-5p	MUC1	Functional MTI	MIRT022114	Reporter assay;Western blot	20729973
hsa-miR-125b-5p	NES	Functional MTI	MIRT035540	Luciferase reporter assay	23016664
hsa-miR-125b-5p	CEBPA	Functional MTI	MIRT045932	Luciferase reporter assay, qRT-PCR, Western blot	25982911
hsa-miR-125b-5p	CDH5	Functional MTI	MIRT052977	qRT-PCR, Western blot	22391569
hsa-miR-125b-5p	BCL2L2	Functional MTI	MIRT053019	Luciferase reporter assay, Western blot	22824797
hsa-miR-125b-5p	ARID3A	Functional MTI	MIRT052991	Luciferase reporter assay, qRT-PCR, Western blot	22469780
hsa-miR-125b-5p	BCL2L2	Functional MTI	MIRT053019	Luciferase reporter assay, Western blot, qRT-PCR	25001178
hsa-miR-125b-5p	NCOR2	Functional MTI	MIRT053093	Luciferase reporter assay, Western blot	23514806
hsa-miR-125b-5p	MXD1	Functional MTI	MIRT053210	Immunofluorescence, Immunohistochemistry, Luciferase reporter assay, qRT-PCR, Western blot	23099851
hsa-miR-125b-5p	EIF5A2	Functional MTI	MIRT053126	Luciferase reporter assay, qRT-PCR, Western blot	24811246
hsa-miR-125b-5p	PIAS3	Functional MTI	MIRT053294	Luciferase reporter assay, Western blot	23857508
hsa-miR-125b-5p	PIK3CD	Functional MTI	MIRT053622	Luciferase reporter assay, qRT-PCR, Western blot	23160634
hsa-miR-125b-5p	PIK3CD	Functional MTI	MIRT053622	Luciferase reporter assay, qRT-PCR, Western blot	24517182
hsa-miR-125b-5p	PCTP	Functional MTI	MIRT054197	Luciferase reporter assay, Microarray, qRT-PCR, Western blot	22723551
hsa-miR-125b-5p	LIPA	Functional MTI	MIRT054198	Luciferase reporter assay, Microarray, qRT-PCR, Western blot	22723551
hsa-miR-125b-5p	GSS	Functional MTI	MIRT054199	Luciferase reporter assay, Microarray, qRT-PCR, Western blot	22723551
hsa-miR-125b-5p	IKZF2	Functional MTI	MIRT054200	Luciferase reporter assay, Microarray, qRT-PCR, Western blot	22723551
hsa-miR-125b-5p	IKZF3	Functional MTI	MIRT054201	Luciferase reporter assay, Microarray, qRT-PCR, Western blot	22723551
hsa-miR-125b-5p	IKZF4	Functional MTI	MIRT054202	Luciferase reporter assay, Microarray, qRT-PCR, Western blot	22723551
hsa-miR-125b-5p	ICAM2	Functional MTI	MIRT054251	Luciferase reporter assay, QRTPCR	23591197
hsa-miR-125b-5p	VPS4B	Functional MTI	MIRT054863	Luciferase reporter assay	25403182
hsa-miR-125b-5p	BTG2	Functional MTI	MIRT061544	Luciferase reporter assay, qRT-PCR, Western blot	27613090
hsa-miR-125b-5p	CCNJ	Functional MTI	MIRT263904	Luciferase reporter assay, Western blot	24098452
hsa-miR-125b-5p	SET	Functional MTI	MIRT259021	Luciferase reporter assay, qRT-PCR, Western blot	27383536
hsa-miR-125b-5p	CSNK2A1	Functional MTI	MIRT437426	Luciferase reporter assay, Western blot	24098452
hsa-miR-125b-5p	MEGF9	Functional MTI	MIRT437427	Luciferase reporter assay, Western blot	24098452
hsa-miR-125b-5p	ENPEP	Functional MTI	MIRT437377	Luciferase reporter assay, Western blot	24098452
hsa-miR-125b-5p	AHRR	Functional MTI	MIRT438200	Immunoblot, Luciferase reporter assay	24176857
hsa-miR-125b-5p	EPOR	Functional MTI	MIRT438152	Luciferase reporter assay	24165569
hsa-miR-125b-5p	MAN1B1	Functional MTI	MIRT438070	Luciferase reporter assay, qRT-PCR, Western blot	23940818
hsa-miR-125b-5p	SCNN1A	Functional MTI	MIRT438382	Luciferase reporter assay, qRT-PCR, Western blot	25173609
hsa-miR-125b-5p	VPS51	Functional MTI	MIRT438383	Luciferase reporter assay	25172656
hsa-miR-125b-5p	DUSP6	Functional MTI	MIRT438607	Luciferase reporter assay, Western blot, qRT-PCR	25001178
hsa-miR-125b-5p	SIRT7	Functional MTI	MIRT438446	Flow, Immunoblot, Luciferase reporter assay, Microarray, Northern blot, qRT-PCR, Western blot	23079745
hsa-miR-125b-5p	SIRT7	Functional MTI	MIRT438446	Luciferase reporter assay, qRT-PCR, Western blot	26770454
hsa-miR-125b-5p	TET2	Functional MTI	MIRT438630	Luciferase reporter assay	24120864
hsa-miR-125b-5p	SEMA4C	Functional MTI	MIRT501239	Luciferase reporter assay, qRT-PCR, Western blot	25605244
hsa-miR-125b-5p	MMP2	Functional MTI	MIRT731453	Luciferase reporter assay	27133077
hsa-miR-125b-5p	MMP26	Functional MTI	MIRT731486	Luciferase reporter assay	27143441
hsa-miR-125b-5p	MAP3K11	Functional MTI	MIRT731595	Luciferase reporter assay, Microarray, qRT-PCR, Western blot	26138442
hsa-miR-125b-5p	MAP3K11	Functional MTI	MIRT731595	Luciferase reporter assay, qRT-PCR, Western blot	27613090
hsa-miR-125b-5p	SPHK1	Functional MTI	MIRT731325	Luciferase reporter assay	26807182
hsa-miR-125b-5p	SFRP5	Functional MTI	MIRT731695	Luciferase reporter assay	27592695
hsa-miR-125b-5p	LIFR	Functional MTI	MIRT732494	Microarray, Western blot	25915540
hsa-miR-125b-5p	GAB2	Functional MTI	MIRT732555	Luciferase reporter assay, qRT-PCR, Western blot	26354435
hsa-miR-125b-5p	Fas	Functional MTI	MIRT732691	ChIP-seq, Luciferase reporter assay, Microarray, qRT-PCR, Western blot	26272872
hsa-miR-125b-5p	APLN	Functional MTI	MIRT732889	Luciferase reporter assay, Next Generation Sequencing (NGS), qRT-PCR	26585673
hsa-miR-125b-5p	PIK3CB	Functional MTI	MIRT732929	qRT-PCR, Western blot	26458815
hsa-miR-125b-5p	IGF1R	Functional MTI	MIRT733120	Luciferase reporter assay, qRT-PCR	26455324
hsa-miR-125b-5p	ALOX5	Functional MTI	MIRT733210	Luciferase reporter assay, qRT-PCR, Western blot	25589070
hsa-miR-125b-5p	NEU1	Functional MTI	MIRT733169	Immunohistochemistry, Luciferase reporter assay, qRT-PCR, Western blot	27220320
hsa-miR-125b-5p	CD44	Functional MTI	MIRT733342	Immunohistochemistry, Western blot	26686386
hsa-miR-125b-5p	EGFR	Functional MTI	MIRT733343	Immunohistochemistry, Western blot	26686386
hsa-miR-125b-5p	PHF8	Functional MTI	MIRT733632	Luciferase reporter assay	26309412
hsa-miR-125b-5p	KLC2	Functional MTI	MIRT733658	Luciferase reporter assay, qRT-PCR, Western blot	25668010
hsa-miR-125b-5p	TNF	Functional MTI	MIRT733472	ChIP, Luciferase reporter assay, qRT-PCR, Western blot	26435691
hsa-miR-125b-5p	ANGPT2	Functional MTI	MIRT733867	Immunoblot, Luciferase reporter assay	27577856
hsa-miR-125b-5p	APC	Functional MTI	MIRT734087	Luciferase reporter assay, qRT-PCR, Western blot	28176874
hsa-miR-125b-5p	FES	Functional MTI	MIRT734255	Luciferase reporter assay, Western blot	28389358
hsa-miR-125b-5p	DKK3	Functional MTI	MIRT734683	ChIP-seq, Luciferase reporter assay, qRT-PCR, Western blot	27788486
hsa-miR-125b-5p	FZD6	Functional MTI	MIRT734714	Luciferase reporter assay	27698350
hsa-miR-125b-5p	PODXL	Functional MTI	MIRT734954	Luciferase reporter assay	25738314
hsa-miR-125b-5p	CDKN2D	Functional MTI	MIRT734885	Luciferase reporter assay, qRT-PCR, Western blot	27763644
hsa-miR-125b-5p	JAK2	Functional MTI	MIRT734987	qRT-PCR, Western blot	26011312
hsa-miR-125b-5p	SUV39H1	Functional MTI	MIRT735058	qRT-PCR, Western blot	27304919
hsa-miR-125b-5p	HOTTIP	Functional MTI	MIRT735307	Luciferase reporter assay, qRT-PCR	25424744
hsa-miR-125b-5p	PTH1R	Functional MTI	MIRT735236	Luciferase reporter assay, qRT-PCR, Western blot	26351562
hsa-miR-125b-5p	DRAM2	Functional MTI	MIRT735480	Luciferase reporter assay, qRT-PCR, Western blot	27518550
hsa-miR-150-5p	MYB	Functional MTI	MIRT000935	Western blot, Luciferase reporter assay, Reporter assay;Western blot;Other	18667440
hsa-miR-150-5p	MYB	Functional MTI	MIRT000935	Luciferase reporter assay, Western blot	18539114
hsa-miR-150-5p	MYB	Functional MTI	MIRT000935	Luciferase reporter assay, qRT-PCR, Western blot	18814950
hsa-miR-150-5p	MYB	Functional MTI	MIRT000935	Luciferase reporter assay	20603081
hsa-miR-150-5p	MYB	Functional MTI	MIRT000935	Reporter assay	17923094
hsa-miR-150-5p	MYB	Functional MTI	MIRT000935	Flow, Luciferase reporter assay, Microarray, qRT-PCR, Western blot	22025269
hsa-miR-150-5p	MYB	Functional MTI	MIRT000935	Luciferase reporter assay, Microarray, qRT-PCR	23604034
hsa-miR-150-5p	MYB	Functional MTI	MIRT000935	Immunohistochemistry, In situ hybridization, Microarray, qRT-PCR, Western blot	24613688
hsa-miR-150-5p	MYB	Functional MTI	MIRT000935	Luciferase reporter assay, qRT-PCR, Western blot	24438945
hsa-miR-150-5p	MYB	Functional MTI	MIRT000935	Luciferase reporter assay, Microarray	24086639
hsa-miR-150-5p	MYB	Functional MTI	MIRT000935	Flow, qRT-PCR, Western blot	23521217
hsa-miR-150-5p	EGR2	Functional MTI	MIRT003222	Luciferase reporter assay, semi-qRT-PCR, Western blot	20067763
hsa-miR-150-5p	EGR2	Functional MTI	MIRT003222	Luciferase reporter assay, Microarray, qRT-PCR	23604034
hsa-miR-150-5p	VEGFA	Functional MTI	MIRT004272	ELISA, Luciferase reporter assay	18320040
hsa-miR-150-5p	P2RX7	Functional MTI	MIRT004357	qRT-PCR, Luciferase reporter assay	18682393
hsa-miR-150-5p	P2RX7	Functional MTI	MIRT004357	Flow, In situ hybridization, Luciferase reporter assay, qRT-PCR, Western blot	24312495
hsa-miR-150-5p	MUC4	Functional MTI	MIRT006115	Luciferase reporter assay, qRT-PCR, Western blot	21983127
hsa-miR-150-5p	CXCR4	Functional MTI	MIRT006668	FACS, Western blot	22039399
hsa-miR-150-5p	NOTCH3	Functional MTI	MIRT007016	Luciferase reporter assay	21551231
hsa-miR-150-5p	ZEB1	Functional MTI	MIRT006984	Luciferase reporter assay, qRT-PCR, Western blot	23013135
hsa-miR-150-5p	ZEB1	Functional MTI	MIRT006984	ChIP-seq, Flow, Immunofluorescence, Luciferase reporter assay, qRT-PCR, Western blot	23765923
hsa-miR-150-5p	FLT3	Functional MTI	MIRT007053	Luciferase reporter assay	23079661
hsa-miR-150-5p	EP300	Functional MTI	MIRT007087	Luciferase reporter assay	23211718
hsa-miR-150-5p	EP300	Functional MTI	MIRT007087	Luciferase reporter assay, qRT-PCR, Western blot	27285761
hsa-miR-150-5p	TP53	Functional MTI	MIRT052652	Luciferase reporter assay, Western blot	23747308
hsa-miR-150-5p	TP53	Functional MTI	MIRT052652	Luciferase reporter assay, qRT-PCR	23670238
hsa-miR-150-5p	BIRC5	Functional MTI	MIRT054633	Immunohistochemistry, In situ hybridization, Microarray, qRT-PCR, Western blot	24613688
hsa-miR-150-5p	SRCIN1	Functional MTI	MIRT054852	Luciferase reporter assay, qRT-PCR, Western blot	24456795
hsa-miR-150-5p	CBL	Functional MTI	MIRT054868	Luciferase reporter assay, Microarray, qRT-PCR	23604034
hsa-miR-150-5p	COL4A4	Functional MTI	MIRT437823	Luciferase reporter assay	23604143
hsa-miR-150-5p	SP1	Functional MTI	MIRT437824	Luciferase reporter assay	23604143
hsa-miR-150-5p	SP1	Functional MTI	MIRT437824	Luciferase reporter assay, qRT-PCR, Western blot	28099946
hsa-miR-150-5p	CISH	Functional MTI	MIRT437917	Luciferase reporter assay, Western blot	23723424
hsa-miR-150-5p	CCR6	Functional MTI	MIRT438120	ELISA, Immunohistochemistry, Luciferase reporter assay, Northern blot, qRT-PCR, Western blot	24385540
hsa-miR-150-5p	SSSCA1	Functional MTI	MIRT731116	qRT-PCR, Luciferase reporter assay, Western blot	25435958
hsa-miR-150-5p	CREB1	Functional MTI	MIRT732237	Luciferase reporter assay, qRT-PCR, Western blot	27285761
hsa-miR-150-5p	STAT5B	Functional MTI	MIRT732355	Luciferase reporter assay, qRT-PCR, Western blot	27447965
hsa-miR-150-5p	STAT1	Functional MTI	MIRT733223	Luciferase reporter assay, qRT-PCR, Western blot	26025667
hsa-miR-150-5p	POLD3	Functional MTI	MIRT733573	Immunofluorescence, Luciferase reporter assay, qRT-PCR	27862371
hsa-miR-150-5p	NANOG	Functional MTI	MIRT733717	Immunohistochemistry, Luciferase reporter assay, qRT-PCR, Western blot	27917123
hsa-miR-150-5p	PRKCA	Functional MTI	MIRT734463	Luciferase reporter assay, qRT-PCR, Western blot	26232986
hsa-miR-150-5p	MMP14	Functional MTI	MIRT734650	Luciferase reporter assay, qRT-PCR, Western blot	25549355
hsa-miR-150-5p	ARRB2	Functional MTI	MIRT734904	Luciferase reporter assay, qRT-PCR, Western blot	26549736
hsa-miR-150-5p	SLC2A1	Functional MTI	MIRT735450	Luciferase reporter assay, Western blot	26746193
hsa-miR-150-5p	ZNF350	Functional MTI	MIRT735367	Luciferase reporter assay, qRT-PCR, Western blot	27586871
hsa-miR-155-5p	MEIS1	Functional MTI	MIRT000287	Luciferase reporter assay, qRT-PCR, Western blot	18950466
hsa-miR-155-5p	TAB2	Functional MTI	MIRT000289	Luciferase reporter assay, Microarray, qRT-PCR, Western blot	19193853
hsa-miR-155-5p	TAB2	Functional MTI	MIRT000289	Luciferase reporter assay, Microarray, qRT-PCR, Western blot	20852130
hsa-miR-155-5p	TAB2	Functional MTI	MIRT000289	Luciferase reporter assay	23449975
hsa-miR-155-5p	TAB2	Functional MTI	MIRT000289	Reporter assay	20680360
hsa-miR-155-5p	MECP2	Functional MTI	MIRT000442	Immunohistochemistry, Luciferase reporter assay, qRT-PCR, Western blot	19897480
hsa-miR-155-5p	MECP2	Functional MTI	MIRT000442	Luciferase reporter assay, qRT-PCR, Microarray	20388499
hsa-miR-155-5p	SOCS1	Functional MTI	MIRT000456	qRT-PCR, Luciferase reporter assay, Western blot	20354188
hsa-miR-155-5p	SOCS1	Functional MTI	MIRT000456	ELISA, Luciferase reporter assay, qRT-PCR, Western blot	21355095
hsa-miR-155-5p	SOCS1	Functional MTI	MIRT000456	Luciferase reporter assay, qRT-PCR, Western blot	22387553
hsa-miR-155-5p	SOCS1	Functional MTI	MIRT000456	Luciferase reporter assay	22771905
hsa-miR-155-5p	SOCS1	Functional MTI	MIRT000456	Luciferase reporter assay, qRT-PCR, Western blot	24351865
hsa-miR-155-5p	SOCS1	Functional MTI	MIRT000456	ELISA, Immunoprecipitaion, Luciferase reporter assay, Microarray, Northern blot, qRT-PCR, Western blot	23436936
hsa-miR-155-5p	SOCS1	Functional MTI	MIRT000456	Western blot	27470349
hsa-miR-155-5p	SOCS1	Functional MTI	MIRT000456	qRT-PCR, Western blot	25998827
hsa-miR-155-5p	SOCS1	Functional MTI	MIRT000456	ELISA, qRT-PCR, Western blot	27817193
hsa-miR-155-5p	SOCS1	Functional MTI	MIRT000456	Luciferase reporter assay, qRT-PCR, Western blot	27811366
hsa-miR-155-5p	MSH6	Functional MTI	MIRT000459	Luciferase reporter assay, Western blot, Northern blot	20351277
hsa-miR-155-5p	MSH2	Functional MTI	MIRT000460	Luciferase reporter assay, Western blot, Northern blot	20351277
hsa-miR-155-5p	MLH1	Functional MTI	MIRT000461	Luciferase reporter assay, Western blot, Northern blot	20351277
hsa-miR-155-5p	MLH1	Functional MTI	MIRT000461	Immunohistochemistry, Luciferase reporter assay, qRT-PCR, Western blot	23715647
hsa-miR-155-5p	INPP5D	Functional MTI	MIRT000631	qRT-PCR, Luciferase reporter assay, Western blot	19890474
hsa-miR-155-5p	INPP5D	Functional MTI	MIRT000631	Luciferase reporter assay, Western blot, Reporter assay	20041145
hsa-miR-155-5p	INPP5D	Functional MTI	MIRT000631	Luciferase reporter assay, Reporter assay;Western blot;qRT-PCR;Other	19359473
hsa-miR-155-5p	INPP5D	Functional MTI	MIRT000631	GFP reporter assay, Luciferase reporter assay, Northern blot, qRT-PCR, Western blot	19641183
hsa-miR-155-5p	INPP5D	Functional MTI	MIRT000631	Immunohistochemistry, In situ hybridization, Luciferase reporter assay, qRT-PCR, Western blot	24522920
hsa-miR-155-5p	INPP5D	Functional MTI	MIRT000631	EMSA, Flow, Luciferase reporter assay, qRT-PCR, Western blot	25971362
hsa-miR-155-5p	DET1	Functional MTI	MIRT000972	Luciferase reporter assay	18367535
hsa-miR-155-5p	DET1	Functional MTI	MIRT000972	Reporter assay;Other	20584899
hsa-miR-155-5p	DET1	Functional MTI	MIRT000972	ChIP-seq, Western blot, Luciferase reporter assay	26497687
hsa-miR-155-5p	SMAD5	Functional MTI	MIRT000973	Luciferase reporter assay	18367535
hsa-miR-155-5p	SMAD5	Functional MTI	MIRT000973	immunoblot, Luciferase reporter assay, qRT-PCR, Western blot	20133617
hsa-miR-155-5p	SMAD5	Functional MTI	MIRT000973	Luciferase reporter assay, qRT-PCR, Western blot	20427544
hsa-miR-155-5p	HIVEP2	Functional MTI	MIRT000974	Luciferase reporter assay	18367535
hsa-miR-155-5p	HIVEP2	Functional MTI	MIRT000974	Luciferase reporter assay, qRT-PCR, Western blot	20427544
hsa-miR-155-5p	HIVEP2	Functional MTI	MIRT000974	Reporter assay;Other	20584899
hsa-miR-155-5p	ZNF652	Functional MTI	MIRT000975	Luciferase reporter assay	18367535
hsa-miR-155-5p	ZNF652	Functional MTI	MIRT000975	Reporter assay;Other	20584899
hsa-miR-155-5p	ZNF652	Functional MTI	MIRT000975	Western blot	22797073
hsa-miR-155-5p	ZIC3	Functional MTI	MIRT000976	Luciferase reporter assay	18367535
hsa-miR-155-5p	ZIC3	Functional MTI	MIRT000976	Luciferase reporter assay	19177201
hsa-miR-155-5p	BACH1	Functional MTI	MIRT001043	Luciferase reporter assay, Microarray, qRT-PCR	19193853
hsa-miR-155-5p	BACH1	Functional MTI	MIRT001043	Luciferase reporter assay, Reporter assay	17881434
hsa-miR-155-5p	BACH1	Functional MTI	MIRT001043	qRT-PCR, Luciferase reporter assay	18299402
hsa-miR-155-5p	BACH1	Functional MTI	MIRT001043	Luciferase reporter assay	18367535
hsa-miR-155-5p	BACH1	Functional MTI	MIRT001043	Immunohistochemistry, In situ hybridization, Luciferase reporter assay, Microarray, qRT-PCR, Western blot	21541331
hsa-miR-155-5p	BACH1	Functional MTI	MIRT001043	Reporter assay;Other	20584899
hsa-miR-155-5p	JARID2	Functional MTI	MIRT001075	qRT-PCR, Luciferase reporter assay	19759154
hsa-miR-155-5p	JARID2	Functional MTI	MIRT001075	Luciferase reporter assay	23185331
hsa-miR-155-5p	JARID2	Functional MTI	MIRT001075	Reporter assay;Other	20584899
hsa-miR-155-5p	JARID2	Functional MTI	MIRT001075	In situ hybridization, Luciferase reporter assay	25097177
hsa-miR-155-5p	JARID2	Functional MTI	MIRT001075	ChIP-seq, Luciferase reporter assay, Western blot	26497687
hsa-miR-155-5p	APC	Functional MTI	MIRT001207	Luciferase reporter assay, Western blot	19136465
hsa-miR-155-5p	APC	Functional MTI	MIRT001207	Luciferase reporter assay, qRT-PCR, Western blot	23796566
hsa-miR-155-5p	APC	Functional MTI	MIRT001207	Luciferase reporter assay, Western blot	22610915
hsa-miR-155-5p	TRIP13	Functional MTI	MIRT001491	Reporter assay;Other	20584899
hsa-miR-155-5p	TRIM32	Functional MTI	MIRT001492	ChIP-seq, Luciferase reporter assay, Western blot	26497687
hsa-miR-155-5p	SMAD1	Functional MTI	MIRT001500	Luciferase reporter assay, qRT-PCR, Western blot	20427544
hsa-miR-155-5p	SDCBP	Functional MTI	MIRT001503	Immunocytochemistry, Immunohistochemistry, In situ hybridization, Luciferase reporter assay, Microarray, qRT-PCR, Western blot	24604078
hsa-miR-155-5p	PKN2	Functional MTI	MIRT001524	Reporter assay;Other	20584899
hsa-miR-155-5p	PICALM	Functional MTI	MIRT001525	Reporter assay;Other	20584899
hsa-miR-155-5p	PHC2	Functional MTI	MIRT001526	Reporter assay;Other	20584899
hsa-miR-155-5p	PDLIM5	Functional MTI	MIRT001527	Western blot	20584899
hsa-miR-155-5p	NARS	Functional MTI	MIRT001530	Reporter assay;Other	20584899
hsa-miR-155-5p	MYO10	Functional MTI	MIRT001532	Luciferase reporter assay, qRT-PCR, Western blot	20427544
hsa-miR-155-5p	DHX40	Functional MTI	MIRT001554	Reporter assay;Other	20584899
hsa-miR-155-5p	CLDN1	Functional MTI	MIRT001558	Immunocytochemistry, Immunohistochemistry, In situ hybridization, Luciferase reporter assay, Microarray, qRT-PCR, Western blot	24604078
hsa-miR-155-5p	CEBPB	Functional MTI	MIRT001560	Luciferase reporter assay	18367535
hsa-miR-155-5p	CEBPB	Functional MTI	MIRT001560	Microarray, qRT-PCR, Western blot	19193853
hsa-miR-155-5p	CEBPB	Functional MTI	MIRT001560	Luciferase reporter assay, qRT-PCR, Western blot	20427544
hsa-miR-155-5p	CEBPB	Functional MTI	MIRT001560	Luciferase reporter assay, qRT-PCR	21813606
hsa-miR-155-5p	CEBPB	Functional MTI	MIRT001560	Luciferase reporter assay	19596814
hsa-miR-155-5p	CEBPB	Functional MTI	MIRT001560	ELISA, Immunoblot, Immunocytochemistry, Immunofluorescence, Luciferase reporter assay, qRT-PCR	19887047
hsa-miR-155-5p	CEBPB	Functional MTI	MIRT001560	Western blot	23749759
hsa-miR-155-5p	CEBPB	Functional MTI	MIRT001560	Chip, ELISA, Luciferase reporter assay, QRTPCR, Western blot	23612310
hsa-miR-155-5p	BRPF3	Functional MTI	MIRT001563	Proteomics, Western blot	17668390
hsa-miR-155-5p	ARID2	Functional MTI	MIRT001569	Luciferase reporter assay	18367535
hsa-miR-155-5p	ARID2	Functional MTI	MIRT001569	Reporter assay;Other	20584899
hsa-miR-155-5p	TM6SF1	Functional MTI	MIRT001803	Luciferase reporter assay, Reporter assay;Other	17881434
hsa-miR-155-5p	MATR3	Functional MTI	MIRT001804	Luciferase reporter assay, Reporter assay;Other	17881434
hsa-miR-155-5p	LDOC1	Functional MTI	MIRT001805	Luciferase reporter assay, Reporter assay;Other	17881434
hsa-miR-155-5p	RHOA	Functional MTI	MIRT001961	Luciferase reporter assay, Western blot, qRT-PCR	18794355
hsa-miR-155-5p	AGTR1	Functional MTI	MIRT002006	Luciferase reporter assay, Reporter assay	17668390
hsa-miR-155-5p	AGTR1	Functional MTI	MIRT002006	Luciferase reporter assay	19177201
hsa-miR-155-5p	AGTR1	Functional MTI	MIRT002006	Luciferase reporter assay, Real time PCR, Reporter assay	17588946
hsa-miR-155-5p	AGTR1	Functional MTI	MIRT002006	Luciferase reporter assay, qRT-PCR, Quantitative proteomic approach, Western blot	20735984
hsa-miR-155-5p	AGTR1	Functional MTI	MIRT002006	Luciferase reporter assay, qRT-PCR, Western blot, Reporter assay	16675453
hsa-miR-155-5p	AGTR1	Functional MTI	MIRT002006	Luciferase reporter assay, Northern blot, qRT-PCR, Western blot	21310411
hsa-miR-155-5p	AGTR1	Functional MTI	MIRT002006	Luciferase reporter assay	22664914
hsa-miR-155-5p	TP53INP1	Functional MTI	MIRT003007	Western blot, Luciferase reporter assay, Reporter assay	17911264
hsa-miR-155-5p	TP53INP1	Functional MTI	MIRT003007	Microarray, qRT-PCR, Western blot	21093163
hsa-miR-155-5p	TP53INP1	Functional MTI	MIRT003007	Reporter assay;Other	20584899
hsa-miR-155-5p	TP53INP1	Functional MTI	MIRT003007	Immunohistochemistry, Luciferase reporter assay, Microarray, qRT-PCR, Western blot	23209550
hsa-miR-155-5p	TP53INP1	Functional MTI	MIRT003007	Luciferase reporter assay	24152184
hsa-miR-155-5p	TP53INP1	Functional MTI	MIRT003007	qRT-PCR, Western blot	23568502
hsa-miR-155-5p	TP53INP1	Functional MTI	MIRT003007	Western blot	25601564
hsa-miR-155-5p	FGF7	Functional MTI	MIRT003482	Luciferase reporter assay	19701459
hsa-miR-155-5p	FGF7	Functional MTI	MIRT003482	Luciferase reporter assay	19177201
hsa-miR-155-5p	IKBKE	Functional MTI	MIRT003484	qRT-PCR, Western blot	18753206
hsa-miR-155-5p	IKBKE	Functional MTI	MIRT003484	Luciferase reporter assay	19177201
hsa-miR-155-5p	IKBKE	Functional MTI	MIRT003484	Luciferase reporter assay, Western blot	24151514
hsa-miR-155-5p	IKBKE	Functional MTI	MIRT003484	Immunofluorescence, Immunohistochemistry, Luciferase reporter assay, qRT-PCR, Western blot	26934326
hsa-miR-155-5p	SPI1	Functional MTI	MIRT004282	Luciferase reporter assay	19386588
hsa-miR-155-5p	SPI1	Functional MTI	MIRT004282	Reporter assay	20680360
hsa-miR-155-5p	SPI1	Functional MTI	MIRT004282	Luciferase reporter assay, Western blot	25288398
hsa-miR-155-5p	SPI1	Functional MTI	MIRT004282	qRT-PCR, Luciferase reporter assay, Immunoprecipitaion, Western blot	25092144
hsa-miR-155-5p	EDN1	Functional MTI	MIRT004455	Luciferase reporter assay	19783678
hsa-miR-155-5p	MAFB	Functional MTI	MIRT004507	Luciferase reporter assay, qRT-PCR	22797699
hsa-miR-155-5p	TSHZ3	Functional MTI	MIRT004604	Luciferase reporter assay	19177201
hsa-miR-155-5p	FOXO3	Functional MTI	MIRT004495	qRT-PCR, Luciferase reporter assay, Western blot	20371610
hsa-miR-155-5p	FOXO3	Functional MTI	MIRT004495	Flow, Immunoblot, Immunofluorescence, Immunohistochemistry, Microarray, qRT-PCR, Western blot	21304824
hsa-miR-155-5p	FOXO3	Functional MTI	MIRT004495	Luciferase reporter assay, qRT-PCR, Western blot	23970205
hsa-miR-155-5p	FOXO3	Functional MTI	MIRT004495	Luciferase reporter assay	27091996
hsa-miR-155-5p	FOXO3	Functional MTI	MIRT004495	Luciferase reporter assay	28006785
hsa-miR-155-5p	FOXO3	Functional MTI	MIRT004495	Luciferase reporter assay	28401267
hsa-miR-155-5p	RUNX2	Functional MTI	MIRT004707	Luciferase reporter assay, qRT-PCR, Western blot	20427544
hsa-miR-155-5p	IFNGR1	Functional MTI	MIRT005032	Flow, Luciferase reporter assay, Northern blot	19877012
hsa-miR-155-5p	ETS1	Functional MTI	MIRT005104	Luciferase reporter assay, Northern blot, qRT-PCR, Western blot, Reporter assay;Western blot;qRT-PCR	21310411
hsa-miR-155-5p	ETS1	Functional MTI	MIRT005104	Reporter assay;Other	20584899
hsa-miR-155-5p	ETS1	Functional MTI	MIRT005104	qRT-PCR, Western blot	23616573
hsa-miR-155-5p	TLE4	Functional MTI	MIRT005105	Reporter assay;Other	20584899
hsa-miR-155-5p	KBTBD2	Functional MTI	MIRT005097	Reporter assay;Other	20584899
hsa-miR-155-5p	ETS1	Functional MTI	MIRT005104	Luciferase reporter assay, qRT-PCR, Western blot	18950466
hsa-miR-155-5p	CYR61	Functional MTI	MIRT005484	Luciferase reporter assay, qRT-PCR, Western blot	20452491
hsa-miR-155-5p	CYR61	Functional MTI	MIRT005484	Microarray, qRT-PCR, Luciferase reporter assay, Western blot	24705102
hsa-miR-155-5p	SMAD2	Functional MTI	MIRT005872	Luciferase reporter assay, qRT-PCR, Western blot, Reporter assay;Western blot	21036908
hsa-miR-155-5p	SMAD2	Functional MTI	MIRT005872	Reporter assay;Other	20584899
hsa-miR-155-5p	SMAD2	Functional MTI	MIRT005872	qRT-PCR, Western blot, Luciferase reporter assay	22426647
hsa-miR-155-5p	MYB	Functional MTI	MIRT005884	Immunohistochemistry, Luciferase reporter assay, Northern blot, qRT-PCR, Western blot	21062812
hsa-miR-155-5p	MYB	Functional MTI	MIRT005884	Reporter assay	20680360
hsa-miR-155-5p	SKI	Functional MTI	MIRT005885	Immunohistochemistry, Luciferase reporter assay, Northern blot, qRT-PCR, Western blot	21062812
hsa-miR-155-5p	SKI	Functional MTI	MIRT005885	Luciferase reporter assay	21466664
hsa-miR-155-5p	SOX6	Functional MTI	MIRT006113	Luciferase reporter assay, qRT-PCR, Western blot	21989846
hsa-miR-155-5p	CKAP5	Functional MTI	MIRT006116	Luciferase reporter assay, qRT-PCR, Western blot	21799781
hsa-miR-155-5p	PKIA	Functional MTI	MIRT006214	ChIP-seq, Immunoblot, Luciferase reporter assay, qRT-PCR	22473996
hsa-miR-155-5p	RNF123	Functional MTI	MIRT006102	ELISA, Luciferase reporter assay, qRT-PCR, Western blot	21355095
hsa-miR-155-5p	RNF123	Functional MTI	MIRT006102	Immunofluorescence, Immunohistochemistry, Next Generation Sequencing (NGS), qRT-PCR, Western blot, Reverse-phase protein array	28389511
hsa-miR-155-5p	CSF1R	Functional MTI	MIRT006103	ELISA, Luciferase reporter assay, qRT-PCR, Western blot	21355095
hsa-miR-155-5p	CSF1R	Functional MTI	MIRT006103	Luciferase reporter assay, qRT-PCR	24198819
hsa-miR-155-5p	JUN	Functional MTI	MIRT006208	Luciferase reporter assay, qRT-PCR, Western blot	22508041
hsa-miR-155-5p	GCSAM	Functional MTI	MIRT006285	Luciferase reporter assay, Western blot	22096245
hsa-miR-155-5p	CSNK1A1	Functional MTI	MIRT006267	Luciferase reporter assay	22350414
hsa-miR-155-5p	CSNK1A1	Functional MTI	MIRT006267	Reporter assay;Other	20584899
hsa-miR-155-5p	KDM3A	Functional MTI	MIRT006439	In situ hybridization, Luciferase reporter assay, qRT-PCR, Western blot, Immunohistochemistry, Microarray	21541331
hsa-miR-155-5p	UQCRFS1	Functional MTI	MIRT006517	Luciferase reporter assay, Western blot	20550618
hsa-miR-155-5p	IL13RA1	Functional MTI	MIRT006687	Luciferase reporter assay	21097505
hsa-miR-155-5p	BCL6	Functional MTI	MIRT006927	Luciferase reporter assay	23041630
hsa-miR-155-5p	BCL6	Functional MTI	MIRT006927	qRT-PCR, Western blot	26986233
hsa-miR-155-5p	FADD	Functional MTI	MIRT006848	GFP reporter assay, Immunohistochemistry, In situ hybridization, Luciferase reporter assay, Microarray, qRT-PCR, Western blot	21706480
hsa-miR-155-5p	MITF	Functional MTI	MIRT006969	Luciferase reporter assay	22771905
hsa-miR-155-5p	MITF	Functional MTI	MIRT006969	Luciferase reporter assay	25853464
hsa-miR-155-5p	NOS3	Functional MTI	MIRT007181	Luciferase reporter assay, qRT-PCR, Western blot	23108656
hsa-miR-155-5p	MAP3K10	Functional MTI	MIRT007103	Luciferase reporter assay	23189122
hsa-miR-155-5p	MAP3K10	Functional MTI	MIRT007103	Reporter assay;Other	20584899
hsa-miR-155-5p	MYLK	Functional MTI	MIRT020526	Luciferase reporter assay, qRT-PCR, Western blot	24486510
hsa-miR-155-5p	ANAPC16	Functional MTI	MIRT020492	Reporter assay;Other	20584899
hsa-miR-155-5p	CLUAP1	Functional MTI	MIRT020563	Reporter assay;Other	20584899
hsa-miR-155-5p	CARD11	Functional MTI	MIRT020564	Reporter assay;Other	20584899
hsa-miR-155-5p	MYD88	Functional MTI	MIRT020533	Western blot	21030878
hsa-miR-155-5p	PCDH9	Functional MTI	MIRT020565	Reporter assay;Other	20584899
hsa-miR-155-5p	CARHSP1	Functional MTI	MIRT020567	Reporter assay;Other	20584899
hsa-miR-155-5p	C16orf62	Functional MTI	MIRT020568	Reporter assay;Other	20584899
hsa-miR-155-5p	PSIP1	Functional MTI	MIRT020538	Flow, Luciferase reporter assay, Microarray, qRT-PCR, Western blot	23028330
hsa-miR-155-5p	GPM6B	Functional MTI	MIRT020640	Reporter assay	20680360
hsa-miR-155-5p	PSIP1	Functional MTI	MIRT020538	ChIP-seq, Luciferase reporter assay, Western blot	26497687
hsa-miR-155-5p	LRIF1	Functional MTI	MIRT020641	Reporter assay;Other	20584899
hsa-miR-155-5p	EXOSC2	Functional MTI	MIRT020557	Reporter assay;Other	20584899
hsa-miR-155-5p	TAF5L	Functional MTI	MIRT020642	Reporter assay;Other	20584899
hsa-miR-155-5p	MORC3	Functional MTI	MIRT020644	Reporter assay;Other	20584899
hsa-miR-155-5p	MBNL3	Functional MTI	MIRT020645	Reporter assay;Other	20584899
hsa-miR-155-5p	LNX2	Functional MTI	MIRT020558	Reporter assay;Other	20584899
hsa-miR-155-5p	OLR1	Functional MTI	MIRT020773	Western blot	21030878
hsa-miR-155-5p	CD68	Functional MTI	MIRT020775	Western blot	21030878
hsa-miR-155-5p	CEP41	Functional MTI	MIRT020777	Reporter assay;Other	20584899
hsa-miR-155-5p	CIAPIN1	Functional MTI	MIRT020778	Reporter assay;Other	20584899
hsa-miR-155-5p	TRAK1	Functional MTI	MIRT020781	Reporter assay;Other	20584899
hsa-miR-155-5p	CYP2U1	Functional MTI	MIRT020782	Reporter assay;Other	20584899
hsa-miR-155-5p	IL17RB	Functional MTI	MIRT020786	Reporter assay;Other	20584899
hsa-miR-155-5p	TBC1D14	Functional MTI	MIRT020787	Reporter assay;Other	20584899
hsa-miR-155-5p	ZNF254	Functional MTI	MIRT020788	Reporter assay;Other	20584899
hsa-miR-155-5p	RAPGEF2	Functional MTI	MIRT020791	Reporter assay;Other	20584899
hsa-miR-155-5p	WBP1L	Functional MTI	MIRT020792	Reporter assay;Other	20584899
hsa-miR-155-5p	ANXA2	Functional MTI	MIRT020897	Immunocytochemistry, Immunohistochemistry, In situ hybridization, Luciferase reporter assay, Microarray, qRT-PCR, Western blot	24604078
hsa-miR-155-5p	FAM91A1	Functional MTI	MIRT020920	Reporter assay;Other	20584899
hsa-miR-155-5p	CEP83	Functional MTI	MIRT020921	Reporter assay;Other	20584899
hsa-miR-155-5p	NKX3-1	Functional MTI	MIRT020697	Western blot	24282594
hsa-miR-155-5p	TSPAN14	Functional MTI	MIRT020709	Reporter assay;Other	20584899
hsa-miR-155-5p	INTS6	Functional MTI	MIRT020710	Reporter assay;Other	20584899
hsa-miR-155-5p	PRKAR1A	Functional MTI	MIRT020712	Reporter assay;Other	20584899
hsa-miR-155-5p	FAM199X	Functional MTI	MIRT020714	Reporter assay;Other	20584899
hsa-miR-155-5p	SAP30L	Functional MTI	MIRT020717	Reporter assay;Other	20584899
hsa-miR-155-5p	MRPS27	Functional MTI	MIRT020718	Reporter assay;Other	20584899
hsa-miR-155-5p	MRPL18	Functional MTI	MIRT020849	Reporter assay;Other	20584899
hsa-miR-155-5p	MAP3K14	Functional MTI	MIRT020850	Reporter assay	20584899
hsa-miR-155-5p	ARMC2	Functional MTI	MIRT020851	Reporter assay;Other	20584899
hsa-miR-155-5p	LCORL	Functional MTI	MIRT020852	Reporter assay;Other	20584899
hsa-miR-155-5p	APAF1	Functional MTI	MIRT020853	Reporter assay;Other	20584899
hsa-miR-155-5p	MPP5	Functional MTI	MIRT020854	Reporter assay;Other	20584899
hsa-miR-155-5p	RAB11FIP2	Functional MTI	MIRT020855	Reporter assay;Other	20584899
hsa-miR-155-5p	ARL15	Functional MTI	MIRT020858	Reporter assay;Other	20584899
hsa-miR-155-5p	LRRC59	Functional MTI	MIRT020860	Reporter assay;Other	20584899
hsa-miR-155-5p	PALD1	Functional MTI	MIRT020931	Reporter assay;Other	20584899
hsa-miR-155-5p	CCND1	Functional MTI	MIRT020946	Luciferase reporter assay, Western blot	22858023
hsa-miR-155-5p	CCND1	Functional MTI	MIRT020946	Flow, Luciferase reporter assay, qRT-PCR, Western blot	26955820
hsa-miR-155-5p	CXCL8	Functional MTI	MIRT020979	Western blot	21030878
hsa-miR-155-5p	PHF14	Functional MTI	MIRT020981	Reporter assay;Other	20584899
hsa-miR-155-5p	INPP5F	Functional MTI	MIRT020983	Reporter assay;Other	20584899
hsa-miR-155-5p	MARF1	Functional MTI	MIRT020922	Reporter assay;Other	20584899
hsa-miR-155-5p	DCUN1D2	Functional MTI	MIRT020924	Reporter assay;Other	20584899
hsa-miR-155-5p	KLHL5	Functional MTI	MIRT020925	Reporter assay;Other	20584899
hsa-miR-155-5p	AGO4	Functional MTI	MIRT020926	Reporter assay;Other	20584899
hsa-miR-155-5p	HBP1	Functional MTI	MIRT020927	Reporter assay;Other	20584899
hsa-miR-155-5p	HBP1	Functional MTI	MIRT020927	Luciferase reporter assay, qRT-PCR, Western blot	24675724
hsa-miR-155-5p	WWC1	Functional MTI	MIRT020928	Reporter assay;Other	20584899
hsa-miR-155-5p	WEE1	Functional MTI	MIRT020929	Reporter assay;Other	20584899
hsa-miR-155-5p	UBQLN1	Functional MTI	MIRT020996	Reporter assay;Other	20584899
hsa-miR-155-5p	FAM177A1	Functional MTI	MIRT020986	Reporter assay;Other	20584899
hsa-miR-155-5p	SECISBP2	Functional MTI	MIRT020988	Reporter assay;Other	20584899
hsa-miR-155-5p	PAK2	Functional MTI	MIRT020989	Reporter assay;Other	20584899
hsa-miR-155-5p	ZNF28	Functional MTI	MIRT020991	Reporter assay;Other	20584899
hsa-miR-155-5p	MCM8	Functional MTI	MIRT020992	Reporter assay;Other	20584899
hsa-miR-155-5p	SMARCA4	Functional MTI	MIRT020993	Reporter assay;Other	20584899
hsa-miR-155-5p	SMARCA4	Functional MTI	MIRT020993	qRT-PCR, Western blot	28251496
hsa-miR-155-5p	NFKB1	Functional MTI	MIRT021048	Immunofluorescence, Immunohistochemistry, Luciferase reporter assay, qRT-PCR, Western blot	26934326
hsa-miR-155-5p	ZNF611	Functional MTI	MIRT021053	Western blot	20584899
hsa-miR-155-5p	VPS18	Functional MTI	MIRT021057	Reporter assay	20584899
hsa-miR-155-5p	NSD3	Functional MTI	MIRT021058	Reporter assay;Other	21030878
hsa-miR-155-5p	MASTL	Functional MTI	MIRT021059	Reporter assay;Other	18668040
hsa-miR-155-5p	MYBL1	Functional MTI	MIRT021060	Reporter assay;Other	20584899
hsa-miR-155-5p	MYBL1	Functional MTI	MIRT021060	Reporter assay;Other	18668040
hsa-miR-155-5p	GATM	Functional MTI	MIRT021061	Reporter assay;Other	20584899
hsa-miR-155-5p	GATM	Functional MTI	MIRT021061	Reporter assay;Other	18668040
hsa-miR-155-5p	E2F2	Functional MTI	MIRT021062	Reporter assay;Other	20584899
hsa-miR-155-5p	MEF2A	Functional MTI	MIRT020561	Reporter assay;Other	20584899
hsa-miR-155-5p	E2F2	Functional MTI	MIRT021062	Immunohistochemistry, Luciferase reporter assay, qRT-PCR, Western blot	26967247
hsa-miR-155-5p	FAM135A	Functional MTI	MIRT021063	Reporter assay;Other	18950466
hsa-miR-155-5p	C3orf18	Functional MTI	MIRT021064	Reporter assay;Other	21036908
hsa-miR-155-5p	C3orf18	Functional MTI	MIRT021064	Reporter assay;Western blot	20584899
hsa-miR-155-5p	SHANK2	Functional MTI	MIRT053009	Luciferase reporter assay, qRT-PCR	22797699
hsa-miR-155-5p	SH3PXD2A	Functional MTI	MIRT053010	Luciferase reporter assay, qRT-PCR	22797699
hsa-miR-155-5p	PIK3R1	Functional MTI	MIRT053013	Luciferase reporter assay, qRT-PCR, Western blot	22609116
hsa-miR-155-5p	VHL	Functional MTI	MIRT053028	Luciferase reporter assay, qRT-PCR	23353819
hsa-miR-155-5p	MMP16	Functional MTI	MIRT053318	Immunohistochemistry, Luciferase reporter assay, qRT-PCR, Western blot, Zymography	22348515
hsa-miR-155-5p	FOS	Functional MTI	MIRT053434	ChIP, mRNA decay, qRT-PCR, Western blot	27513856
hsa-miR-155-5p	MAPK14	Functional MTI	MIRT053435	Luciferase reporter assay	25535908
hsa-miR-155-5p	MYC	Functional MTI	MIRT054028	Luciferase reporter assay, qRT-PCR, Western blot	24969405
hsa-miR-155-5p	SEL1L	Functional MTI	MIRT054478	Luciferase reporter assay, qRT-PCR, Western blot	23661430
hsa-miR-155-5p	THRB	Functional MTI	MIRT054752	Luciferase reporter assay, Real time PCR	24849932
hsa-miR-155-5p	TERF1	Functional MTI	MIRT054759	Luciferase reporter assay, Western blotting, immunohistochemistry	24876105
hsa-miR-155-5p	DOCK1	Functional MTI	MIRT054619	Immunocytochemistry, Immunohistochemistry, In situ hybridization, Luciferase reporter assay, Microarray, qRT-PCR, Western blot	24604078
hsa-miR-155-5p	RAD51	Functional MTI	MIRT054639	Flow, Immunofluorescence, Immunohistochemistry, Luciferase reporter assay, qRT-PCR, Western blot	24616504
hsa-miR-155-5p	HIF1A	Functional MTI	MIRT398178	qRT-PCR, Immunohistochemistry, Western blot	25143000
hsa-miR-155-5p	MXI1	Functional MTI	MIRT438018	Luciferase reporter assay, qRT-PCR, Western blot	24376632
hsa-miR-155-5p	MAPK13	Functional MTI	MIRT732510	Luciferase reporter assay	25535908
hsa-miR-155-5p	SOCS6	Functional MTI	MIRT733458	Luciferase reporter assay, qRT-PCR, Western blot	26692956
hsa-miR-155-5p	SOCS6	Functional MTI	MIRT733458	Luciferase reporter assay, qRT-PCR, Western blot	27811366
hsa-miR-155-5p	RPTOR	Functional MTI	MIRT733695	Luciferase reporter assay, Western blot	27284727
hsa-miR-155-5p	TFAM	Functional MTI	MIRT734178	Luciferase reporter assay, qRT-PCR	25869329
hsa-miR-155-5p	STAT1	Functional MTI	MIRT734272	Luciferase reporter assay, Western blot	28418858
hsa-miR-155-5p	CCND2	Functional MTI	MIRT734468	qRT-PCR, Western blot	26986233
hsa-miR-155-5p	CASP3	Functional MTI	MIRT734589	Luciferase reporter assay	26574931
hsa-miR-155-5p	TBRG1	Functional MTI	MIRT734660	ChIP-seq, Western blot, Luciferase reporter assay	26497687
hsa-miR-155-5p	HOMEZ	Functional MTI	MIRT734662	ChIP-seq, Luciferase reporter assay, Western blot	26497687
hsa-miR-155-5p	NR1H3	Functional MTI	MIRT734671	Luciferase reporter assay, qRT-PCR, Western blot	27746237
hsa-miR-155-5p	PTEN	Functional MTI	MIRT734893	Luciferase reporter assay, qRT-PCR, Western blot	27811366
hsa-miR-155-5p	PTEN	Functional MTI	MIRT734893	Immunohistochemistry, Luciferase reporter assay, qRT-PCR, Western blot	28132399
hsa-miR-155-5p	FBXW7	Functional MTI	MIRT734975	Luciferase reporter assay, qRT-PCR	27904771
hsa-miR-155-5p	SAMHD1	Functional MTI	MIRT735199	Flow, Luciferase reporter assay, qRT-PCR, Western blot	25890101
hsa-miR-181a-5p	NLK	Functional MTI	MIRT000243	Luciferase reporter assay	19585654
hsa-miR-181a-5p	GATA6	Functional MTI	MIRT000244	Luciferase reporter assay	19585654
hsa-miR-181a-5p	CDX2	Functional MTI	MIRT000245	Luciferase reporter assay	19585654
hsa-miR-181a-5p	PLAG1	Functional MTI	MIRT000698	Western blot, Luciferase reporter assay, Microarray	19692702
hsa-miR-181a-5p	BCL2	Functional MTI	MIRT003501	Luciferase reporter assay, qRT-PCR, Western blot, Reporter assay;Western blot;Other	20162574
hsa-miR-181a-5p	BCL2	Functional MTI	MIRT003501	Luciferase reporter assay	22285729
hsa-miR-181a-5p	BCL2	Functional MTI	MIRT003501	Luciferase reporter assay, qRT-PCR, Western blot	22209977
hsa-miR-181a-5p	BCL2	Functional MTI	MIRT003501	Immunoblot, Luciferase reporter assay, qRT-PCR, Western blot	21958558
hsa-miR-181a-5p	BCL2	Functional MTI	MIRT003501	Luciferase reporter assay	22610076
hsa-miR-181a-5p	BCL2	Functional MTI	MIRT003501	Luciferase reporter assay, qRT-PCR, Western blot	24335172
hsa-miR-181a-5p	BCL2	Functional MTI	MIRT003501	Immunoblot, qRT-PCR, Western blot	24002437
hsa-miR-181a-5p	BCL2	Functional MTI	MIRT003501	Luciferase reporter assay, qRT-PCR, Western blot	27802900
hsa-miR-181a-5p	PROX1	Functional MTI	MIRT003630	Luciferase reporter assay, qRT-PCR, Western blot	20558617
hsa-miR-181a-5p	PROX1	Functional MTI	MIRT003630	Luciferase reporter assay, qRT-PCR, Western blot	25706394
hsa-miR-181a-5p	KAT2B	Functional MTI	MIRT004327	Western blot, Luciferase reporter assay	18728182
hsa-miR-181a-5p	CDKN1B	Functional MTI	MIRT004554	Luciferase reporter assay, Western blot, Reporter assay;Western blot;qRT-PCR	19273599
hsa-miR-181a-5p	CDKN1B	Functional MTI	MIRT004554	qRT-PCR, Western blot	27534652
hsa-miR-181a-5p	ZNF763	Functional MTI	MIRT005544	Luciferase reporter assay, Microarray, Western blot	20591824
hsa-miR-181a-5p	DDIT4	Functional MTI	MIRT005575	Immunoblot, Luciferase reporter assay, qRT-PCR	21274007
hsa-miR-181a-5p	ATM	Functional MTI	MIRT005576	Immunoblot, Luciferase reporter assay, qRT-PCR	21274007
hsa-miR-181a-5p	ATM	Functional MTI	MIRT005576	Luciferase reporter assay, Western blot	23656790
hsa-miR-181a-5p	ATM	Functional MTI	MIRT005576	Flow, Luciferase reporter assay, qRT-PCR, Western blot	24531888
hsa-miR-181a-5p	ATM	Functional MTI	MIRT005576	Luciferase reporter assay, qRT-PCR, Western blot	26113450
hsa-miR-181a-5p	HIPK2	Functional MTI	MIRT005577	Immunoblot, Luciferase reporter assay, qRT-PCR	21274007
hsa-miR-181a-5p	BCL2L11	Functional MTI	MIRT005767	Luciferase reporter assay, qRT-PCR, Western blot	20841506
hsa-miR-181a-5p	BCL2L11	Functional MTI	MIRT005767	Luciferase reporter assay	23241956
hsa-miR-181a-5p	HRAS	Functional MTI	MIRT005880	Luciferase reporter assay, qRT-PCR, Western blot, Reporter assay	21167132
hsa-miR-181a-5p	RALA	Functional MTI	MIRT006194	Flow, Luciferase reporter assay, Microarray, qRT-PCR, Western blot	22442671
hsa-miR-181a-5p	SIRT1	Functional MTI	MIRT006213	Immunoblot, Luciferase reporter assay, qRT-PCR	22476949
hsa-miR-181a-5p	SIRT1	Functional MTI	MIRT006213	Luciferase reporter assay	22228303
hsa-miR-181a-5p	SIRT1	Functional MTI	MIRT006213	GFP reporter assay	26922183
hsa-miR-181a-5p	RNF2	Functional MTI	MIRT006166	Luciferase reporter assay, Microarray, qRT-PCR, Western blot	21840484
hsa-miR-181a-5p	PRAP1	Functional MTI	MIRT006395	Luciferase reporter assay	21779487
hsa-miR-181a-5p	DUSP6	Functional MTI	MIRT006481	Luciferase reporter assay, Western blot	17382377
hsa-miR-181a-5p	PTPN11	Functional MTI	MIRT006482	Luciferase reporter assay, Western blot	17382377
hsa-miR-181a-5p	DUSP5	Functional MTI	MIRT006483	Luciferase reporter assay, Western blot	17382377
hsa-miR-181a-5p	PTPN22	Functional MTI	MIRT006484	Luciferase reporter assay, Western blot	17382377
hsa-miR-181a-5p	MTMR3	Functional MTI	MIRT006871	Luciferase reporter assay	22971574
hsa-miR-181a-5p	MTMR3	Functional MTI	MIRT006871	qRT-PCR, Western blot	28447759
hsa-miR-181a-5p	KLF6	Functional MTI	MIRT006939	Luciferase reporter assay, qRT-PCR, Western blot	22581522
hsa-miR-181a-5p	KLF6	Functional MTI	MIRT006939	Luciferase reporter assay, qRT-PCR, Western blot	25182666
hsa-miR-181a-5p	KLF6	Functional MTI	MIRT006939	Luciferase reporter assay	27673564
hsa-miR-181a-5p	MCL1	Functional MTI	MIRT006949	Luciferase reporter assay	22610076
hsa-miR-181a-5p	XIAP	Functional MTI	MIRT006950	Luciferase reporter assay	22610076
hsa-miR-181a-5p	GPR78	Functional MTI	MIRT007058	Luciferase reporter assay	23085757
hsa-miR-181a-5p	FOS	Functional MTI	MIRT006851	Luciferase reporter assay	22956783
hsa-miR-181a-5p	MAP2K1	Functional MTI	MIRT025120	Luciferase reporter assay, Microarray, qRT-PCR, Western blot	23911747
hsa-miR-181a-5p	RASSF6	Functional MTI	MIRT025042	Luciferase reporter assay, qRT-PCR, Western blot	28043911
hsa-miR-181a-5p	DDX3X	Functional MTI	MIRT025200	Luciferase reporter assay, qRT-PCR, Western blot	22492871
hsa-miR-181a-5p	KRAS	Functional MTI	MIRT025201	Luciferase reporter assay, qRT-PCR, Western blot	23752186
hsa-miR-181a-5p	KRAS	Functional MTI	MIRT025201	Luciferase reporter assay, qRT-PCR, Western blot	27517749
hsa-miR-181a-5p	NOTCH1	Functional MTI	MIRT035538	Luciferase reporter assay, Western blot	22916024
hsa-miR-181a-5p	PBX3	Functional MTI	MIRT052976	Luciferase reporter assay, qRT-PCR, Western blot	22251480
hsa-miR-181a-5p	TIMP1	Functional MTI	MIRT052992	Luciferase reporter assay, qRT-PCR, Western blot	22492871
hsa-miR-181a-5p	PGR	Functional MTI	MIRT052993	Luciferase reporter assay, qRT-PCR, Western blot	22492871
hsa-miR-181a-5p	COL16A1	Functional MTI	MIRT053039	Luciferase reporter assay, qRT-PCR, Western blot	23238588
hsa-miR-181a-5p	PPP3CA	Functional MTI	MIRT053196	Luciferase reporter assay	23677691
hsa-miR-181a-5p	ATG5	Functional MTI	MIRT053197	Immunoblot, Luciferase reporter assay, qRT-PCR	23322078
hsa-miR-181a-5p	ATG5	Functional MTI	MIRT053197	qRT-PCR, Western blot	26589846
hsa-miR-181a-5p	TGFBRAP1	Functional MTI	MIRT053662	Luciferase reporter assay, qRT-PCR, Western blot	22714950
hsa-miR-181a-5p	TGFBR1	Functional MTI	MIRT053663	Luciferase reporter assay, qRT-PCR, Western blot	22714950
hsa-miR-181a-5p	E2F5	Functional MTI	MIRT054422	Immunohistochemistry, Luciferase reporter assay, qRT-PCR, Western blot	24529171
hsa-miR-181a-5p	RAP1B	Functional MTI	MIRT054562	Immunofluorescence, Luciferase reporter assay, qRT-PCR, Western blot	24573637
hsa-miR-181a-5p	PRKCD	Functional MTI	MIRT163342	Luciferase reporter assay	24183997
hsa-miR-181a-5p	PRKCD	Functional MTI	MIRT163342	Flow, Luciferase reporter assay, Microarray, qRT-PCR, Western blot	22847611
hsa-miR-181a-5p	PRKCD	Functional MTI	MIRT163342	qRT-PCR, Luciferase reporter assay, Western blot	25174404
hsa-miR-181a-5p	ABCG2	Functional MTI	MIRT437399	Luciferase reporter assay, Microarray, qRT-PCR, Western blot	23780685
hsa-miR-181a-5p	TERT	Functional MTI	MIRT437924	GFP reporter assay, Luciferase reporter assay, qRT-PCR	25444904
hsa-miR-181a-5p	RGS5	Functional MTI	MIRT437942	ChIP-seq, qRT-PCR, Luciferase reporter assay	23308108
hsa-miR-181a-5p	IFNG	Functional MTI	MIRT437969	qRT-PCR, Luciferase reporter assay, Western blot	24704866
hsa-miR-181a-5p	AHR	Functional MTI	MIRT438216	qRT-PCR, Western blot	24329418
hsa-miR-181a-5p	STAT3	Functional MTI	MIRT438217	qRT-PCR, Western blot	24329418
hsa-miR-181a-5p	WIF1	Functional MTI	MIRT438437	Immunofluorescence, Immunohistochemistry, In situ hybridization, Luciferase reporter assay, Microarray, qRT-PCR, Western blot	24755295
hsa-miR-181a-5p	TWIST1	Functional MTI	MIRT438509	Luciferase reporter assay	24148247
hsa-miR-181a-5p	WIF1	Functional MTI	MIRT438437	Luciferase reporter assay, Western blot	28184923
hsa-miR-181a-5p	MAPK1	Functional MTI	MIRT438857	Luciferase reporter assay, Microarray, qRT-PCR, Western blot	23911747
hsa-miR-181a-5p	MAPK1	Functional MTI	MIRT438857	Luciferase reporter assay, qRT-PCR, Western blot	27517749
hsa-miR-181a-5p	RGS16	Functional MTI	MIRT726747	Luciferase reporter assay, qRT-PCR, Western blot	26013170
hsa-miR-181a-5p	CTDSPL	Functional MTI	MIRT731063	qRT-PCR, Luciferase reporter assay, Western blot	25174404
hsa-miR-181a-5p	TUSC3	Functional MTI	MIRT731403	Luciferase reporter assay, Western blot	28288641
hsa-miR-181a-5p	MEG3	Functional MTI	MIRT731765	Luciferase reporter assay, qRT-PCR, Western blot	26253106
hsa-miR-181a-5p	PHLPP2	Functional MTI	MIRT731852	Luciferase reporter assay, Microarray, qRT-PCR, Western blot	27915346
hsa-miR-181a-5p	PHLPP2	Functional MTI	MIRT731852	Luciferase reporter assay, qRT-PCR, Western blot	28224609
hsa-miR-181a-5p	GPD1L	Functional MTI	MIRT731887	Luciferase reporter assay, qRT-PCR, Western blot	28280258
hsa-miR-181a-5p	PTEN	Functional MTI	MIRT732079	Luciferase reporter assay, Western blot	26323677
hsa-miR-181a-5p	PTEN	Functional MTI	MIRT732079	Western blot	28322462
hsa-miR-181a-5p	PTEN	Functional MTI	MIRT732079	Luciferase reporter assay, qRT-PCR, Western blot	28388883
hsa-miR-181a-5p	CDKN1A	Functional MTI	MIRT733054	qRT-PCR, Western blot	27534652
hsa-miR-181a-5p	BAX	Functional MTI	MIRT733283	Luciferase reporter assay, Western blot	26028030
hsa-miR-181a-5p	RASSF1	Functional MTI	MIRT733411	Luciferase reporter assay, Western blot	26041820
hsa-miR-181a-5p	RASSF1	Functional MTI	MIRT733411	Luciferase reporter assay, qRT-PCR, Western blot	27384977
hsa-miR-181a-5p	RASSF1	Functional MTI	MIRT733411	Luciferase reporter assay, qRT-PCR	27600004
hsa-miR-181a-5p	INPP4B	Functional MTI	MIRT733757	Luciferase reporter assay, qRT-PCR, Western blot	28224609
hsa-miR-181a-5p	CTNNB1	Functional MTI	MIRT733915	Luciferase reporter assay, Western blot	28086904
hsa-miR-181a-5p	TCF4	Functional MTI	MIRT733917	Luciferase reporter assay, Western blot	28086904
hsa-miR-181a-5p	EGR1	Functional MTI	MIRT734446	Luciferase reporter assay, qRT-PCR, Western blot	28077323
hsa-miR-181a-5p	NRAS	Functional MTI	MIRT734574	Luciferase reporter assay, qRT-PCR, Western blot	27517749
hsa-miR-181a-5p	RUNX1	Functional MTI	MIRT734590	Luciferase reporter assay	26580398
hsa-miR-181a-5p	PRKN	Functional MTI	MIRT734362	Luciferase reporter assay, qRT-PCR, Western blot	27281615
hsa-miR-181a-5p	CEBPA	Functional MTI	MIRT734848	Luciferase reporter assay	27673564
hsa-miR-181a-5p	SAMHD1	Functional MTI	MIRT735198	Flow, Luciferase reporter assay, qRT-PCR, Western blot	25890101
hsa-miR-181b-5p	NLK	Functional MTI	MIRT000238	Luciferase reporter assay	19585654
hsa-miR-181b-5p	GATA6	Functional MTI	MIRT000239	Luciferase reporter assay	19585654
hsa-miR-181b-5p	GATA6	Functional MTI	MIRT000239	Western blot	26046358
hsa-miR-181b-5p	CDX2	Functional MTI	MIRT000240	Luciferase reporter assay	19585654
hsa-miR-181b-5p	TIMP3	Functional MTI	MIRT000637	Luciferase reporter assay, qRT-PCR, Western blot	20023698
hsa-miR-181b-5p	TIMP3	Functional MTI	MIRT000637	Immunohistochemistry, In situ hybridization, qRT-PCR, Western blot	22009755
hsa-miR-181b-5p	TIMP3	Functional MTI	MIRT000637	Northern blot, qRT-PCR, Western blot	22901205
hsa-miR-181b-5p	TIMP3	Functional MTI	MIRT000637	Immunofluorescence, Luciferase reporter assay, qRT-PCR, Western blot	27383203
hsa-miR-181b-5p	PLAG1	Functional MTI	MIRT000697	Western blot, Luciferase reporter assay, Microarray	19692702
hsa-miR-181b-5p	GRIA2	Functional MTI	MIRT003035	Luciferase assay/RT-PCR, Reporter assay;Other	18184693
hsa-miR-181b-5p	VSNL1	Functional MTI	MIRT003036	Luciferase assay/RT-PCR, Reporter assay;Other	18184693
hsa-miR-181b-5p	BCL2	Functional MTI	MIRT003500	Luciferase reporter assay, qRT-PCR, Western blot, Reporter assay;Western blot;Other	20162574
hsa-miR-181b-5p	BCL2	Functional MTI	MIRT003500	Luciferase reporter assay	22610076
hsa-miR-181b-5p	BCL2	Functional MTI	MIRT003500	ELISA, GFP reporter assay, Luciferase reporter assay, qRT-PCR, Western blot	23440261
hsa-miR-181b-5p	KAT2B	Functional MTI	MIRT004328	Western blot, Luciferase reporter assay	18728182
hsa-miR-181b-5p	TCL1A	Functional MTI	MIRT005106	Luciferase reporter assay, Microarray, qRT-PCR, Western blot	17178851
hsa-miR-181b-5p	MAP3K10	Functional MTI	MIRT005545	qRT-PCR, Western blot	20596961
hsa-miR-181b-5p	CYLD	Functional MTI	MIRT005595	Luciferase reporter assay, qRT-PCR	20797623
hsa-miR-181b-5p	CYLD	Functional MTI	MIRT005595	Luciferase reporter assay, qRT-PCR, Western blot	27189061
hsa-miR-181b-5p	RNF2	Functional MTI	MIRT006167	Luciferase reporter assay, Microarray, qRT-PCR, Western blot	21840484
hsa-miR-181b-5p	TMED7	Functional MTI	MIRT006232	Luciferase reporter assay, qRT-PCR, Western blot	22446332
hsa-miR-181b-5p	SIRT1	Functional MTI	MIRT006272	Luciferase reporter assay	22228303
hsa-miR-181b-5p	CBX7	Functional MTI	MIRT006371	Luciferase reporter assay	21779448
hsa-miR-181b-5p	XIAP	Functional MTI	MIRT006951	Luciferase reporter assay	22610076
hsa-miR-181b-5p	MCL1	Functional MTI	MIRT006952	Luciferase reporter assay	22610076
hsa-miR-181b-5p	IGF1R	Functional MTI	MIRT007239	Luciferase reporter assay	23431408
hsa-miR-181b-5p	E2F1	Functional MTI	MIRT035553	Luciferase reporter assay, Western blot	23083446
hsa-miR-181b-5p	PTEN	Functional MTI	MIRT047231	Luciferase reporter assay, qRT-PCR, Western blot, MTT assay	25148875
hsa-miR-181b-5p	LATS2	Functional MTI	MIRT052904	Luciferase reporter assay, qRT-PCR, Western blot	24735543
hsa-miR-181b-5p	PBX3	Functional MTI	MIRT052975	Luciferase reporter assay, qRT-PCR, Western blot	22251480
hsa-miR-181b-5p	ATM	Functional MTI	MIRT053150	Luciferase reporter assay, Western blot	23656790
hsa-miR-181b-5p	CREB1	Functional MTI	MIRT053489	GFP reporter assay, qRT-PCR, Western blot	22539488
hsa-miR-181b-5p	ADCY9	Functional MTI	MIRT054648	Flow, Luciferase reporter assay, qRT-PCR, Western blot	24269684
hsa-miR-181b-5p	RAP1B	Functional MTI	MIRT054563	Immunofluorescence, Luciferase reporter assay, qRT-PCR, Western blot	24573637
hsa-miR-181b-5p	MAP2K1	Functional MTI	MIRT403875	Luciferase reporter assay	23645289
hsa-miR-181b-5p	FOS	Functional MTI	MIRT437420	Immunohistochemistry, In situ hybridization, Luciferase reporter assay, Microarray, qRT-PCR, Western blot	23810250
hsa-miR-181b-5p	NFIA	Functional MTI	MIRT437774	Flow, Western blot	24980967
hsa-miR-181b-5p	SIX2	Functional MTI	MIRT438371	Luciferase reporter assay, qRT-PCR, Western blot	24055707
hsa-miR-181b-5p	HK2	Functional MTI	MIRT731659	Immunohistochemistry, In situ hybridization, Luciferase reporter assay, qRT-PCR, Western blot	28184935
hsa-miR-181b-5p	HK2	Functional MTI	MIRT731659	Luciferase reporter assay, qRT-PCR, Western blot	27314295
hsa-miR-181b-5p	SPP1	Functional MTI	MIRT732307	Luciferase reporter assay, qRT-PCR, Western blot	27192552
hsa-miR-181b-5p	MEG3	Functional MTI	MIRT731766	Luciferase reporter assay, qRT-PCR, Western blot	26253106
hsa-miR-181b-5p	PDCD4	Functional MTI	MIRT733056	Luciferase reporter assay, qRT-PCR, Western blot	27647131
hsa-miR-181b-5p	RASSF1	Functional MTI	MIRT733412	Luciferase reporter assay, Western blot	26041820
hsa-miR-181b-5p	RASSF1	Functional MTI	MIRT733412	Luciferase reporter assay, qRT-PCR, Western blot	26935905
hsa-miR-181b-5p	HMGB1	Functional MTI	MIRT733595	Luciferase reporter assay, qRT-PCR, Western blot	27895789
hsa-miR-181b-5p	BCL2L11	Functional MTI	MIRT733657	Luciferase reporter assay, qRT-PCR, Western blot	26572075
hsa-miR-181b-5p	CARD10	Functional MTI	MIRT733675	Immunoprecipitaion, Luciferase reporter assay, qRT-PCR, Western blot	27297585
hsa-miR-181b-5p	PDCD10	Functional MTI	MIRT734173	Western blot	26046358
hsa-miR-181b-5p	ELN	Functional MTI	MIRT734673	Immunohistochemistry, Luciferase reporter assay, qRT-PCR, Western blot	27756793
hsa-miR-181b-5p	KPNA4	Functional MTI	MIRT735232	Luciferase reporter assay, Microarray, qRT-PCR, Western blot	26283154
hsa-miR-21-5p	RASGRP1	Functional MTI	MIRT000019	qRT-PCR, Luciferase reporter assay, Western blot	20483747
hsa-miR-21-5p	CDC25A	Functional MTI	MIRT000157	Luciferase reporter assay	23496142
hsa-miR-21-5p	CDC25A	Functional MTI	MIRT000157	Luciferase reporter assay, Western blot	25378484
hsa-miR-21-5p	BCL2	Functional MTI	MIRT000159	Luciferase reporter assay	17072344
hsa-miR-21-5p	BCL2	Functional MTI	MIRT000159	Luciferase reporter assay, Western blot	21376256
hsa-miR-21-5p	BCL2	Functional MTI	MIRT000159	Luciferase reporter assay	22710123
hsa-miR-21-5p	BCL2	Functional MTI	MIRT000159	Western blot	21468550
hsa-miR-21-5p	BCL2	Functional MTI	MIRT000159	Western blot;Other	20048743
hsa-miR-21-5p	BCL2	Functional MTI	MIRT000159	ChIP-seq, Immunofluorescence, Western blot	24606718
hsa-miR-21-5p	BCL2	Functional MTI	MIRT000159	Luciferase reporter assay, Western blot	25327529
hsa-miR-21-5p	TM9SF3	Functional MTI	MIRT000166	Luciferase reporter assay	19253296
hsa-miR-21-5p	RTN4	Functional MTI	MIRT000167	Luciferase reporter assay, Quantitative proteomic approach	19253296
hsa-miR-21-5p	RPS7	Functional MTI	MIRT000168	Microarray, Western blot	17968323
hsa-miR-21-5p	PLOD3	Functional MTI	MIRT000169	Luciferase reporter assay, Quantitative proteomic approach	19253296
hsa-miR-21-5p	NCAPG	Functional MTI	MIRT000171	Luciferase reporter assay, Quantitative proteomic approach	19253296
hsa-miR-21-5p	DERL1	Functional MTI	MIRT000172	Luciferase reporter assay, Quantitative proteomic approach	19253296
hsa-miR-21-5p	BASP1	Functional MTI	MIRT000173	Luciferase reporter assay, Quantitative proteomic approach	19253296
hsa-miR-21-5p	JAG1	Functional MTI	MIRT000176	Flow, Immunoblot, Luciferase reporter assay, Microarray, qRT-PCR	19398721
hsa-miR-21-5p	JAG1	Functional MTI	MIRT000176	Luciferase reporter assay	22618231
hsa-miR-21-5p	REST	Functional MTI	MIRT000177	Luciferase reporter assay	19242418
hsa-miR-21-5p	SPRY2	Functional MTI	MIRT000672	Luciferase reporter assay	18508928
hsa-miR-21-5p	SPRY2	Functional MTI	MIRT000672	Luciferase reporter assay, qRT-PCR	21278789
hsa-miR-21-5p	SPRY2	Functional MTI	MIRT000672	Luciferase reporter assay	23239100
hsa-miR-21-5p	SPRY2	Functional MTI	MIRT000672	qRT-PCR, Western blot	25728247
hsa-miR-21-5p	TIMP3	Functional MTI	MIRT000954	Luciferase reporter assay, Western blot, qRT-PCR, Reporter assay;Western blot;qRT-PCR;Microarray;Other	18591254
hsa-miR-21-5p	TIMP3	Functional MTI	MIRT000954	qRT-PCR, Luciferase reporter assay, Western blot	20346171
hsa-miR-21-5p	TIMP3	Functional MTI	MIRT000954	Luciferase reporter assay, Western blot	21820586
hsa-miR-21-5p	TIMP3	Functional MTI	MIRT000954	Luciferase reporter assay, Western blot	23504349
hsa-miR-21-5p	TIMP3	Functional MTI	MIRT000954	Immunofluorescence, Immunohistochemistry, In situ hybridization, qRT-PCR, Western blot	24574341
hsa-miR-21-5p	SOX5	Functional MTI	MIRT000960	Western blot, Northern blot, qRT-PCR, Luciferase reporter assay	19013014
hsa-miR-21-5p	MTAP	Functional MTI	MIRT000961	Western blot, Northern blot, qRT-PCR, Luciferase reporter assay	19013014
hsa-miR-21-5p	RECK	Functional MTI	MIRT000969	Luciferase reporter assay, qRT-PCR, Western blot	20480266
hsa-miR-21-5p	RECK	Functional MTI	MIRT000969	qRT-PCR, Luciferase reporter assay, Western blot, Reporter assay;Western blot;Other	18794849
hsa-miR-21-5p	RECK	Functional MTI	MIRT000969	Western blot, qRT-PCR, Luciferase reporter assay, Reporter assay;Western blot;qRT-PCR;Microarray	18591254
hsa-miR-21-5p	RECK	Functional MTI	MIRT000969	Western blot, qRT-PCR, Luciferase reporter assay	20154725
hsa-miR-21-5p	RECK	Functional MTI	MIRT000969	Luciferase reporter assay	22630347
hsa-miR-21-5p	RECK	Functional MTI	MIRT000969	Luciferase reporter assay, Western blot	23504349
hsa-miR-21-5p	RECK	Functional MTI	MIRT000969	qRT-PCR, Western blot	24594117
hsa-miR-21-5p	RECK	Functional MTI	MIRT000969	Immunofluorescence, Immunohistochemistry, qRT-PCR, Western blot	23811941
hsa-miR-21-5p	RECK	Functional MTI	MIRT000969	Luciferase reporter assay, Western blot	23708209
hsa-miR-21-5p	RECK	Functional MTI	MIRT000969	qRT-PCR, Western blot	26741162
hsa-miR-21-5p	FMOD	Functional MTI	MIRT001188	Western blot	19906824
hsa-miR-21-5p	TGFBR2	Functional MTI	MIRT001189	qRT-PCR, Western blot	19906824
hsa-miR-21-5p	TGFBR2	Functional MTI	MIRT001189	qRT-PCR, Luciferase reporter assay, Western blot, Reporter assay	19816956
hsa-miR-21-5p	TGFBR2	Functional MTI	MIRT001189	Luciferase reporter assay, qRT-PCR, Western blot	18829576
hsa-miR-21-5p	TGFBR2	Functional MTI	MIRT001189	Luciferase reporter assay, Western blot	22072622
hsa-miR-21-5p	TGFBR2	Functional MTI	MIRT001189	Immunofluorescence, Luciferase reporter assay, qRT-PCR, Western blot	24037531
hsa-miR-21-5p	TGFBR2	Functional MTI	MIRT001189	Luciferase reporter assay	27388239
hsa-miR-21-5p	PTEN	Functional MTI	MIRT001190	Western blot	19672202
hsa-miR-21-5p	PTEN	Functional MTI	MIRT001190	Luciferase reporter assay	19072831
hsa-miR-21-5p	PTEN	Functional MTI	MIRT001190	qRT-PCR, Western blot	19906824
hsa-miR-21-5p	PTEN	Functional MTI	MIRT001190	Luciferase reporter assay, qRT-PCR, Western blot	18850008
hsa-miR-21-5p	PTEN	Functional MTI	MIRT001190	Western blot	20216554
hsa-miR-21-5p	PTEN	Functional MTI	MIRT001190	qRT-PCR, Luciferase reporter assay, Western blot	20223231
hsa-miR-21-5p	PTEN	Functional MTI	MIRT001190	Luciferase reporter assay, Western blot, Reporter assay;Western blot;Microarray	20048743
hsa-miR-21-5p	PTEN	Functional MTI	MIRT001190	qRT-PCR, Western blot	20813833
hsa-miR-21-5p	PTEN	Functional MTI	MIRT001190	GFP reporter assay, Northern blot, qRT-PCR, Western blot, ASO assay	19641183
hsa-miR-21-5p	PTEN	Functional MTI	MIRT001190	Luciferase reporter assay	19253296
hsa-miR-21-5p	PTEN	Functional MTI	MIRT001190	Immunocytochemistry, Luciferase reporter assay, Northern blot, qRT-PCR, Western blot, Microarray, Reporter assay	17681183
hsa-miR-21-5p	PTEN	Functional MTI	MIRT001190	Northern blot, qRT-PCR, Western blot, Reporter assay	16762633
hsa-miR-21-5p	PTEN	Functional MTI	MIRT001190	Luciferase reporter assay, qRT-PCR	20797623
hsa-miR-21-5p	PTEN	Functional MTI	MIRT001190	Immunohistochemistry, qRT-PCR, Western blot	20978511
hsa-miR-21-5p	PTEN	Functional MTI	MIRT001190	Luciferase reporter assay, Microarray, Northern blot, qRT-PCR, Western blot	21187093
hsa-miR-21-5p	PTEN	Functional MTI	MIRT001190	Luciferase reporter assay, qRT-PCR, Western blot	21820606
hsa-miR-21-5p	PTEN	Functional MTI	MIRT001190	Luciferase reporter assay, Western blot	22267008
hsa-miR-21-5p	PTEN	Functional MTI	MIRT001190	Luciferase reporter assay	22956424
hsa-miR-21-5p	PTEN	Functional MTI	MIRT001190	qRT-PCR, Western blot	22761812
hsa-miR-21-5p	PTEN	Functional MTI	MIRT001190	Immunohistochemistry, Luciferase reporter assay, qRT-PCR, Western blot	22770403
hsa-miR-21-5p	PTEN	Functional MTI	MIRT001190	Luciferase reporter assay, Western blot	22879939
hsa-miR-21-5p	PTEN	Functional MTI	MIRT001190	Luciferase reporter assay	23226804
hsa-miR-21-5p	PTEN	Functional MTI	MIRT001190	Western blot	21544242
hsa-miR-21-5p	PTEN	Functional MTI	MIRT001190	Immunocytochemistry, Luciferase reporter assay, qRT-PCR, Western blot	24817011
hsa-miR-21-5p	PTEN	Functional MTI	MIRT001190	Flow, Luciferase reporter assay, qRT-PCR, Western blot	23548551
hsa-miR-21-5p	PTEN	Functional MTI	MIRT001190	Immunohistochemistry, Luciferase reporter assay, qRT-PCR, Western blot	23174819
hsa-miR-21-5p	PTEN	Functional MTI	MIRT001190	qRT-PCR, Western blot	23466500
hsa-miR-21-5p	PTEN	Functional MTI	MIRT001190	Luciferase reporter assay, qRT-PCR, Western blot	24154840
hsa-miR-21-5p	PTEN	Functional MTI	MIRT001190	qRT-PCR, Western blot	24659669
hsa-miR-21-5p	PTEN	Functional MTI	MIRT001190	qRT-PCR, Western blot	22956257
hsa-miR-21-5p	PTEN	Functional MTI	MIRT001190	Luciferase reporter assay, qRT-PCR, Western blot	24603539
hsa-miR-21-5p	PTEN	Functional MTI	MIRT001190	qRT-PCR, Western blot	24468088
hsa-miR-21-5p	PTEN	Functional MTI	MIRT001190	Luciferase reporter assay,	24356956
hsa-miR-21-5p	PTEN	Functional MTI	MIRT001190	Immunofluorescence, Immunohistochemistry, qRT-PCR, Western blot	23811941
hsa-miR-21-5p	PTEN	Functional MTI	MIRT001190	Luciferase reporter assay	24161401
hsa-miR-21-5p	PTEN	Functional MTI	MIRT001190	Luciferase reporter assay, qRT-PCR, Western blot	23981302
hsa-miR-21-5p	PTEN	Functional MTI	MIRT001190	qRT-PCR, Western blot	23643356
hsa-miR-21-5p	PTEN	Functional MTI	MIRT001190	Luciferase reporter assay	23275230
hsa-miR-21-5p	PTEN	Functional MTI	MIRT001190	qRT-PCR, Western blot	23446999
hsa-miR-21-5p	PTEN	Functional MTI	MIRT001190	Luciferase reporter assay, Western blot	23708209
hsa-miR-21-5p	PTEN	Functional MTI	MIRT001190	qRT-PCR, Luciferase reporter assay, Western blot	25361012
hsa-miR-21-5p	PTEN	Functional MTI	MIRT001190	Luciferase reporter assay	26864640
hsa-miR-21-5p	PTEN	Functional MTI	MIRT001190	Flow, qRT-PCR, Western blot	26284486
hsa-miR-21-5p	PTEN	Functional MTI	MIRT001190	FACS, Luciferase reporter assay, qRT-PCR, Western blot	26387848
hsa-miR-21-5p	PTEN	Functional MTI	MIRT001190	Luciferase reporter assay, qRT-PCR, Western blot	27725205
hsa-miR-21-5p	PTEN	Functional MTI	MIRT001190	Luciferase reporter assay	26568302
hsa-miR-21-5p	PTEN	Functional MTI	MIRT001190	qRT-PCR, Western blot	26559642
hsa-miR-21-5p	PTEN	Functional MTI	MIRT001190	Western blot	28069514
hsa-miR-21-5p	PTEN	Functional MTI	MIRT001190	Flow, Luciferase reporter assay, qRT-PCR, Western blot	26975392
hsa-miR-21-5p	PTEN	Functional MTI	MIRT001190	qRT-PCR, Western blot	27350731
hsa-miR-21-5p	PTEN	Functional MTI	MIRT001190	Immunohistochemistry, Luciferase reporter assay, qRT-PCR, Western blot	27611950
hsa-miR-21-5p	PTEN	Functional MTI	MIRT001190	qRT-PCR, Western blot	26741162
hsa-miR-21-5p	PTEN	Functional MTI	MIRT001190	Luciferase reporter assay, Western blot, qRT-PCR	25799148
hsa-miR-21-5p	PTEN	Functional MTI	MIRT001190	qRT-PCR, Western blot	24912785
hsa-miR-21-5p	PTEN	Functional MTI	MIRT001190	Flow, Microarray, qRT-PCR, Western blot	28407783
hsa-miR-21-5p	PTEN	Functional MTI	MIRT001190	Western blot	26847601
hsa-miR-21-5p	PTEN	Functional MTI	MIRT001190	Immunohistochemistry, Luciferase reporter assay, qRT-PCR, Western blot	25803229
hsa-miR-21-5p	PTEN	Functional MTI	MIRT001190	Luciferase reporter assay, qRT-PCR, Western blot	27811366
hsa-miR-21-5p	PTEN	Functional MTI	MIRT001190	Flow, Immunohistochemistry, Microarray, qRT-PCR, Western blot	27574331
hsa-miR-21-5p	E2F1	Functional MTI	MIRT001191	qRT-PCR, Western blot	19906824
hsa-miR-21-5p	TGFBI	Functional MTI	MIRT001208	Luciferase reporter assay, Western blot	19136465
hsa-miR-21-5p	LRRFIP1	Functional MTI	MIRT001220	semi-qRT-PCR, Luciferase reporter assay, Western blot	19559015
hsa-miR-21-5p	LRRFIP1	Functional MTI	MIRT001220	Immunohistochemistry, Western blot	24690174
hsa-miR-21-5p	MARCKS	Functional MTI	MIRT001221	Luciferase reporter assay, Western blot	19302977
hsa-miR-21-5p	TPM1	Functional MTI	MIRT001980	Luciferase reporter assay, Western blot, Western blot;qRT-PCR	17363372
hsa-miR-21-5p	TPM1	Functional MTI	MIRT001980	Luciferase reporter assay	18270520
hsa-miR-21-5p	TPM1	Functional MTI	MIRT001980	Luciferase reporter assay	19253296
hsa-miR-21-5p	TPM1	Functional MTI	MIRT001980	Luciferase reporter assay	21817107
hsa-miR-21-5p	NFIB	Functional MTI	MIRT002090	Luciferase reporter assay, qRT-PCR, Western blot	18384814
hsa-miR-21-5p	APAF1	Functional MTI	MIRT002410	Luciferase reporter assay, qRT-PCR, Western blot	18829576
hsa-miR-21-5p	APAF1	Functional MTI	MIRT002410	Luciferase reporter assay, qRT-PCR, Western blot	27021436
hsa-miR-21-5p	BTG2	Functional MTI	MIRT002416	semi-qRT-PCR, GFP reporter assay, Western blot, Luciferase reporter assay	19546886
hsa-miR-21-5p	BTG2	Functional MTI	MIRT002416	Western blot	23857284
hsa-miR-21-5p	BTG2	Functional MTI	MIRT002416	Luciferase reporter assay, qRT-PCR, Western blot	24821435
hsa-miR-21-5p	BTG2	Functional MTI	MIRT002416	qRT-PCR, Western blot	23446999
hsa-miR-21-5p	PDCD4	Functional MTI	MIRT003054	Luciferase reporter assay, Westren blot, Reporter assay	17968323
hsa-miR-21-5p	PDCD4	Functional MTI	MIRT003054	Western blot	19672202
hsa-miR-21-5p	PDCD4	Functional MTI	MIRT003054	Western blot	19509156
hsa-miR-21-5p	PDCD4	Functional MTI	MIRT003054	Luciferase reporter assay, Western blot, Reporter assay	18372920
hsa-miR-21-5p	PDCD4	Functional MTI	MIRT003054	Luciferase reporter assay, Western blot	19682430
hsa-miR-21-5p	PDCD4	Functional MTI	MIRT003054	qRT-PCR, Western blot	19906824
hsa-miR-21-5p	PDCD4	Functional MTI	MIRT003054	Luciferase reporter assay, Western blot, Reporter assay;Other, Reporter assay	18270520
hsa-miR-21-5p	PDCD4	Functional MTI	MIRT003054	Western blot, Northern blot, qRT-PCR, Luciferase reporter assay	19013014
hsa-miR-21-5p	PDCD4	Functional MTI	MIRT003054	Luciferase reporter assay, qRT-PCR, Western blot	18850008
hsa-miR-21-5p	PDCD4	Functional MTI	MIRT003054	qRT-PCR, Luciferase reporter assay, Western blot	20143188
hsa-miR-21-5p	PDCD4	Functional MTI	MIRT003054	Luciferase reporter assay	19836969
hsa-miR-21-5p	PDCD4	Functional MTI	MIRT003054	Luciferase reporter assay	19419954
hsa-miR-21-5p	PDCD4	Functional MTI	MIRT003054	Luciferase reporter assay	19133651
hsa-miR-21-5p	PDCD4	Functional MTI	MIRT003054	Luciferase reporter assay, qRT-PCR, Western blot	19264808
hsa-miR-21-5p	PDCD4	Functional MTI	MIRT003054	Luciferase reporter assay	20056717
hsa-miR-21-5p	PDCD4	Functional MTI	MIRT003054	Immunohistochemistry, qRT-PCR, Western blot	20831814
hsa-miR-21-5p	PDCD4	Functional MTI	MIRT003054	GFP reporter assay, Northern blot, qRT-PCR, Western blot, ASO assay	19641183
hsa-miR-21-5p	PDCD4	Functional MTI	MIRT003054	Luciferase reporter assay, qRT-PCR, Quantitative proteomic approach	19253296
hsa-miR-21-5p	PDCD4	Functional MTI	MIRT003054	Luciferase reporter assay, qRT-PCR, Western blot	19276261
hsa-miR-21-5p	PDCD4	Functional MTI	MIRT003054	Luciferase reporter assay, qRT-PCR	18829576
hsa-miR-21-5p	PDCD4	Functional MTI	MIRT003054	Immunoblot, Immunofluorescence, Luciferase reporter assay, qRT-PCR	20533548
hsa-miR-21-5p	PDCD4	Functional MTI	MIRT003054	Immunohistochemistry, qRT-PCR, Western blot	20978511
hsa-miR-21-5p	PDCD4	Functional MTI	MIRT003054	Luciferase reporter assay	21469086
hsa-miR-21-5p	PDCD4	Functional MTI	MIRT003054	Luciferase reporter assay, Western blot	20219857
hsa-miR-21-5p	PDCD4	Functional MTI	MIRT003054	Reporter assay	17991735
hsa-miR-21-5p	PDCD4	Functional MTI	MIRT003054	Western blot	22766763
hsa-miR-21-5p	PDCD4	Functional MTI	MIRT003054	Flow, Luciferase reporter assay, qRT-PCR, Western blot	23548551
hsa-miR-21-5p	PDCD4	Functional MTI	MIRT003054	Immunohistochemistry, qRT-PCR, Western blot	22212233
hsa-miR-21-5p	PDCD4	Functional MTI	MIRT003054	qRT-PCR, Western blot	24659669
hsa-miR-21-5p	PDCD4	Functional MTI	MIRT003054	Flow, qRT-PCR, Western blot	26028073
hsa-miR-21-5p	PDCD4	Functional MTI	MIRT003054	Immunofluorescence, Immunohistochemistry, qRT-PCR, Western blot	23811941
hsa-miR-21-5p	PDCD4	Functional MTI	MIRT003054	Immunohistochemistry, Western blot	24732841
hsa-miR-21-5p	PDCD4	Functional MTI	MIRT003054	Immunofluorescence, Immunohistochemistry, qRT-PCR, Western blot	23827854
hsa-miR-21-5p	PDCD4	Functional MTI	MIRT003054	qRT-PCR, Western blot	23824073
hsa-miR-21-5p	PDCD4	Functional MTI	MIRT003054	Immunohistochemistry, qRT-PCR, Western blot	23417858
hsa-miR-21-5p	PDCD4	Functional MTI	MIRT003054	Luciferase reporter assay, Western blot	23708209
hsa-miR-21-5p	PDCD4	Functional MTI	MIRT003054	Immunohistochemistry, Luciferase reporter assay, qRT-PCR, Western blot	26367487
hsa-miR-21-5p	PDCD4	Functional MTI	MIRT003054	Luciferase reporter assay	26864640
hsa-miR-21-5p	PDCD4	Functional MTI	MIRT003054	Luciferase reporter assay, Western blot	25994220
hsa-miR-21-5p	PDCD4	Functional MTI	MIRT003054	FACS, Luciferase reporter assay, qRT-PCR, Western blot	26387848
hsa-miR-21-5p	PDCD4	Functional MTI	MIRT003054	qRT-PCR, Western blot	26320576
hsa-miR-21-5p	PDCD4	Functional MTI	MIRT003054	Western blot	28069514
hsa-miR-21-5p	PDCD4	Functional MTI	MIRT003054	ChIP-seq, Immunofluorescence, Immunohistochemistry, Luciferase reporter assay, qRT-PCR, Western blot	27876813
hsa-miR-21-5p	PDCD4	Functional MTI	MIRT003054	Luciferase reporter assay, Western blot	27240294
hsa-miR-21-5p	RHOB	Functional MTI	MIRT003317	Luciferase reporter assay, qRT-PCR, Western blot	20460403
hsa-miR-21-5p	RHOB	Functional MTI	MIRT003317	Luciferase reporter assay, qRT-PCR, Western blot	21347332
hsa-miR-21-5p	RHOB	Functional MTI	MIRT003317	Luciferase reporter assay, qRT-PCR, Western blot	21872591
hsa-miR-21-5p	RHOB	Functional MTI	MIRT003317	qRT-PCR, Western blot	23313253
hsa-miR-21-5p	SERPINB5	Functional MTI	MIRT003567	Luciferase reporter assay, Western blot	18270520
hsa-miR-21-5p	SERPINB5	Functional MTI	MIRT003567	Luciferase reporter assay	19253296
hsa-miR-21-5p	SERPINB5	Functional MTI	MIRT003567	Reporter assay;Western blot;qRT-PCR	21636785
hsa-miR-21-5p	SERPINB5	Functional MTI	MIRT003567	Reporter assay	20693317
hsa-miR-21-5p	SERPINB5	Functional MTI	MIRT003567	Immunoprecipitaion, Luciferase reporter assay, Microarray, qRT-PCR, Western blot	26296971
hsa-miR-21-5p	SERPINB5	Functional MTI	MIRT003567	ChIP-seq, Immunohistochemistry, Luciferase reporter assay, qRT-PCR, Western blot	27409165
hsa-miR-21-5p	BMPR2	Functional MTI	MIRT003837	Luciferase reporter assay, qRT-PCR, Western blot	19578724
hsa-miR-21-5p	BMPR2	Functional MTI	MIRT003837	Luciferase reporter assay, qRT-PCR	18829576
hsa-miR-21-5p	BMPR2	Functional MTI	MIRT003837	qRT-PCR, Western blot	22227207
hsa-miR-21-5p	RASA1	Functional MTI	MIRT003988	Luciferase reporter assay, qRT-PCR, Western blot	25663768
hsa-miR-21-5p	RASA1	Functional MTI	MIRT003988	Luciferase reporter assay, Western blot	27876571
hsa-miR-21-5p	TGIF1	Functional MTI	MIRT004287	Western blot	19906824
hsa-miR-21-5p	ERBB2	Functional MTI	MIRT004318	qRT-PCR, Western blot	19419954
hsa-miR-21-5p	PCBP1	Functional MTI	MIRT004814	Luciferase reporter assay	22316494
hsa-miR-21-5p	MSH2	Functional MTI	MIRT005429	Luciferase reporter assay, Northern blot, qRT-PCR, Western blot	21078976
hsa-miR-21-5p	JMY	Functional MTI	MIRT005323	Luciferase reporter assay, qRT-PCR	18829576
hsa-miR-21-5p	TOPORS	Functional MTI	MIRT005324	Luciferase reporter assay, qRT-PCR	18829576
hsa-miR-21-5p	HNRNPK	Functional MTI	MIRT005325	Luciferase reporter assay, qRT-PCR	18829576
hsa-miR-21-5p	DAXX	Functional MTI	MIRT005327	Luciferase reporter assay, qRT-PCR, Western blot	18829576
hsa-miR-21-5p	TP53BP2	Functional MTI	MIRT005328	Luciferase reporter assay, qRT-PCR	18829576
hsa-miR-21-5p	TP63	Functional MTI	MIRT005329	Luciferase reporter assay, qRT-PCR, Western blot	18829576
hsa-miR-21-5p	TGFBR3	Functional MTI	MIRT005330	Luciferase reporter assay, qRT-PCR	18829576
hsa-miR-21-5p	PPIF	Functional MTI	MIRT005331	Luciferase reporter assay, qRT-PCR	18829576
hsa-miR-21-5p	MSH2	Functional MTI	MIRT005429	Luciferase reporter assay, qRT-PCR, Western blot	21047769
hsa-miR-21-5p	MSH2	Functional MTI	MIRT005429	Immunoblot, Luciferase reporter assay	23861444
hsa-miR-21-5p	MSH2	Functional MTI	MIRT005429	Luciferase reporter assay, qRT-PCR, Western blot	22806311
hsa-miR-21-5p	MSH6	Functional MTI	MIRT005430	Luciferase reporter assay, Northern blot, qRT-PCR, Western blot	21078976
hsa-miR-21-5p	TIAM1	Functional MTI	MIRT005565	Luciferase reporter assay, Microarray, Northern blot, qRT-PCR	20826792
hsa-miR-21-5p	TIAM1	Functional MTI	MIRT005565	Luciferase reporter assay	23442323
hsa-miR-21-5p	ISCU	Functional MTI	MIRT005717	Immunoblot, Immunohistochemistry, Luciferase reporter assay, qRT-PCR, Western blot	20480266
hsa-miR-21-5p	MEF2C	Functional MTI	MIRT005737	Immunofluorescence, In situ hybridization, Luciferase reporter assay	21170291
hsa-miR-21-5p	EGFR	Functional MTI	MIRT005807	Luciferase reporter assay, Microarray, Western blot	20864407
hsa-miR-21-5p	EGFR	Functional MTI	MIRT005807	Western blot;Other	20048743
hsa-miR-21-5p	EIF4A2	Functional MTI	MIRT005772	Immunoblot, Immunohistochemistry, Luciferase reporter assay, Microarray, qRT-PCR, Western blot	21219636
hsa-miR-21-5p	ANKRD46	Functional MTI	MIRT005773	Immunoblot, Immunohistochemistry, Luciferase reporter assay, Microarray, qRT-PCR, Western blot	21219636
hsa-miR-21-5p	IL1B	Functional MTI	MIRT005951	Luciferase reporter assay, Microarray, qRT-PCR	21131358
hsa-miR-21-5p	CDK2AP1	Functional MTI	MIRT005974	Luciferase reporter assay, qRT-PCR, Western blot, Reporter assay	21328460
hsa-miR-21-5p	ICAM1	Functional MTI	MIRT005952	Luciferase reporter assay, Microarray, qRT-PCR	21131358
hsa-miR-21-5p	PLAT	Functional MTI	MIRT005953	Luciferase reporter assay, Microarray, qRT-PCR	21131358
hsa-miR-21-5p	CCL20	Functional MTI	MIRT006199	ELISA, Immunofluorescence, Luciferase reporter assay	22001440
hsa-miR-21-5p	SP1	Functional MTI	MIRT006236	Luciferase reporter assay, Western blot	22034194
hsa-miR-21-5p	PIAS3	Functional MTI	MIRT006288	Luciferase reporter assay	22316494
hsa-miR-21-5p	PIAS3	Functional MTI	MIRT006288	ELISA, qRT-PCR, Western blot	23998932
hsa-miR-21-5p	DOCK4	Functional MTI	MIRT006313	Immunoblot, Luciferase reporter assay, qRT-PCR	22158624
hsa-miR-21-5p	DOCK5	Functional MTI	MIRT006314	Immunoblot, Luciferase reporter assay, qRT-PCR	22158624
hsa-miR-21-5p	DOCK7	Functional MTI	MIRT006315	Immunoblot, Luciferase reporter assay, qRT-PCR	22158624
hsa-miR-21-5p	DUSP10	Functional MTI	MIRT006323	Luciferase reporter assay, qRT-PCR, Western blot	22387553
hsa-miR-21-5p	ANP32A	Functional MTI	MIRT006515	Luciferase reporter assay, qRT-PCR, Western blot	21317927
hsa-miR-21-5p	SMARCA4	Functional MTI	MIRT006516	Luciferase reporter assay, qRT-PCR, Western blot	21317927
hsa-miR-21-5p	PPARA	Functional MTI	MIRT006422	Luciferase reporter assay, Flow, Immunoprecipitaion, In situ hybridization, qRT-PCR, Western blot	21636785
hsa-miR-21-5p	PPARA	Functional MTI	MIRT006422	Immunofluorescence, Immunohistochemistry, Immunoprecipitaion, Luciferase reporter assay, qRT-PCR, Western blot	24012640
hsa-miR-21-5p	PPARA	Functional MTI	MIRT006422	qRT-PCR, Western blot	26338827
hsa-miR-21-5p	NTF3	Functional MTI	MIRT006797	Luciferase reporter assay, qRT-PCR	22019057
hsa-miR-21-5p	COL4A1	Functional MTI	MIRT006821	Luciferase reporter assay, qRT-PCR	22573493
hsa-miR-21-5p	FASLG	Functional MTI	MIRT006989	Luciferase reporter assay, Western blot	21820586
hsa-miR-21-5p	FASLG	Functional MTI	MIRT006989	Luciferase reporter assay, qRT-PCR, Western blot	23177026
hsa-miR-21-5p	FASLG	Functional MTI	MIRT006989	Reporter assay;Western blot;Other	20371612
hsa-miR-21-5p	FASLG	Functional MTI	MIRT006989	Luciferase reporter assay, Western blot	23504349
hsa-miR-21-5p	FASLG	Functional MTI	MIRT006989	Luciferase reporter assay, qRT-PCR, Western blot	24821435
hsa-miR-21-5p	FASLG	Functional MTI	MIRT006989	Luciferase reporter assay	25118289
hsa-miR-21-5p	SOD3	Functional MTI	MIRT006997	Luciferase reporter assay	22836756
hsa-miR-21-5p	TCF21	Functional MTI	MIRT007085	Luciferase reporter assay	23206776
hsa-miR-21-5p	SMAD7	Functional MTI	MIRT007362	qRT-PCR, Western blot	23292313
hsa-miR-21-5p	SMAD7	Functional MTI	MIRT007362	Immunocytochemistry, Immunofluorescence, Immunohistochemistry, Luciferase reporter assay, Western blot	24887517
hsa-miR-21-5p	SMAD7	Functional MTI	MIRT007362	Luciferase reporter assay	28192117
hsa-miR-21-5p	SMAD7	Functional MTI	MIRT007362	Luciferase reporter assay, Western blot	26575121
hsa-miR-21-5p	SERPINI1	Functional MTI	MIRT030837	Flow, Immunohistochemistry, Luciferase reporter assay, Microarray, qRT-PCR, Western blot	22464652
hsa-miR-21-5p	SOX2	Functional MTI	MIRT030694	Immunofluorescence, Luciferase reporter assay, qRT-PCR, Western blot	26558781
hsa-miR-21-5p	VEGFA	Functional MTI	MIRT030717	Western blot;qRT-PCR	21544242
hsa-miR-21-5p	DDAH1	Functional MTI	MIRT030838	Luciferase reporter assay, qRT-PCR, Western blot	26455824
hsa-miR-21-5p	DDAH1	Functional MTI	MIRT030838	qRT-PCR, Western blot	26741162
hsa-miR-21-5p	TGFB2	Functional MTI	MIRT030844	Luciferase reporter assay	27388239
hsa-miR-21-5p	PIK3R1	Functional MTI	MIRT030860	Luciferase reporter assay, qRT-PCR, Western blot	26676464
hsa-miR-21-5p	PTPN14	Functional MTI	MIRT030954	Immunohistochemistry, Luciferase reporter assay, qRT-PCR, Western blot	25803229
hsa-miR-21-5p	AKT2	Functional MTI	MIRT031019	Western blot;Other	20048743
hsa-miR-21-5p	FBXO11	Functional MTI	MIRT031059	Luciferase reporter assay	25589783
hsa-miR-21-5p	YOD1	Functional MTI	MIRT031078	qRT-PCR, Western blot	22227207
hsa-miR-21-5p	STAT3	Functional MTI	MIRT031079	Western blot;Other	20048743
hsa-miR-21-5p	STAT3	Functional MTI	MIRT031079	Western blot	26549725
hsa-miR-21-5p	BCL6	Functional MTI	MIRT035524	Luciferase reporter assay	23416424
hsa-miR-21-5p	SATB1	Functional MTI	MIRT052948	qRT-PCR, Western blot	22227207
hsa-miR-21-5p	WWP1	Functional MTI	MIRT052949	qRT-PCR, Western blot	22227207
hsa-miR-21-5p	SMN1	Functional MTI	MIRT053151	Luciferase reporter assay, Western blot	23657402
hsa-miR-21-5p	HPGD	Functional MTI	MIRT053173	In situ hybridization, Luciferase reporter assay, qRT-PCR, Western blot	24699315
hsa-miR-21-5p	VHL	Functional MTI	MIRT054398	Immunofluorescence, Immunohistochemistry, Immunoprecipitaion, Luciferase reporter assay, qRT-PCR, Western blot	24012640
hsa-miR-21-5p	MYD88	Functional MTI	MIRT054356	Chip, ELISA, Flow cytometry, Luciferase reporter assay, QRTPCR, Western blot	23633945
hsa-miR-21-5p	IRAK1	Functional MTI	MIRT054357	Chip, ELISA, Flow cytometry, Luciferase reporter assay, QRTPCR, Western blot	23633945
hsa-miR-21-5p	GDF5	Functional MTI	MIRT054572	Luciferase reporter assay, qRT-PCR, Western blot	24577233
hsa-miR-21-5p	MAP2K3	Functional MTI	MIRT076343	Immunohistochemistry, Luciferase reporter assay, Western blot	24112539
hsa-miR-21-5p	IL12A	Functional MTI	MIRT208864	Luciferase reporter assay, Western blot	25327529
hsa-miR-21-5p	IL12A	Functional MTI	MIRT208864	Luciferase reporter assay, qRT-PCR, Western blot	27571873
hsa-miR-21-5p	SETD2	Functional MTI	MIRT437893	ChIP-seq, Luciferase reporter assay	24983504
hsa-miR-21-5p	NFIA	Functional MTI	MIRT437773	Flow, Western blot	24980967
hsa-miR-21-5p	CLU	Functional MTI	MIRT438224	Luciferase reporter assay	24327270
hsa-miR-21-5p	SIRT2	Functional MTI	MIRT438487	Western blot	24161395
hsa-miR-21-5p	TNFRSF10B	Functional MTI	MIRT438438	Luciferase reporter assay	25118289
hsa-miR-21-5p	GAS5	Functional MTI	MIRT438716	qRT-PCR, Western blot	23933812
hsa-miR-21-5p	IGF1R	Functional MTI	MIRT438483	Luciferase reporter assay	24161401
hsa-miR-21-5p	CBX4	Functional MTI	MIRT479960	Luciferase reporter assay, Western blot	25327529
hsa-miR-21-5p	RHO	Functional MTI	MIRT438893	qRT-PCR, Western blot	23446999
hsa-miR-21-5p	CASC2	Functional MTI	MIRT731121	qRT-PCR, Luciferase reporter assay, Immunoprecipitaion, Western blot	25446261
hsa-miR-21-5p	DNM1L	Functional MTI	MIRT731893	Luciferase reporter assay, qRT-PCR, Western blot	28347692
hsa-miR-21-5p	ICOSLG	Functional MTI	MIRT732457	Luciferase reporter assay, Western blot	25327529
hsa-miR-21-5p	TICAM2	Functional MTI	MIRT732458	Luciferase reporter assay, Western blot	25327529
hsa-miR-21-5p	UBE2N	Functional MTI	MIRT732459	Luciferase reporter assay, Western blot	25327529
hsa-miR-21-5p	BCL10	Functional MTI	MIRT732460	Luciferase reporter assay, Western blot	25327529
hsa-miR-21-5p	CEBPB	Functional MTI	MIRT732461	Luciferase reporter assay, Western blot	25327529
hsa-miR-21-5p	HMGB1	Functional MTI	MIRT732462	Luciferase reporter assay, Western blot	25327529
hsa-miR-21-5p	TAP1	Functional MTI	MIRT732463	Luciferase reporter assay, Western blot	25327529
hsa-miR-21-5p	TLR3	Functional MTI	MIRT732464	Luciferase reporter assay, Western blot	25327529
hsa-miR-21-5p	NAV3	Functional MTI	MIRT732517	Western blot, Luciferase reporter assay/Microarray	25579119
hsa-miR-21-5p	STUB1	Functional MTI	MIRT732588	qRT-PCR, Western blot	26841045
hsa-miR-21-5p	LRP6	Functional MTI	MIRT732668	Luciferase reporter assay, qRT-PCR, Western blot	28337300
hsa-miR-21-5p	EGLN1	Functional MTI	MIRT732679	Luciferase reporter assay	27030384
hsa-miR-21-5p	CADM1	Functional MTI	MIRT732712	Luciferase reporter assay	27055844
hsa-miR-21-5p	PSMD9	Functional MTI	MIRT732931	Flow, qRT-PCR, Western blot	26500453
hsa-miR-21-5p	COX2	Functional MTI	MIRT732933	Flow, qRT-PCR, Western blot	26604791
hsa-miR-21-5p	ABCB1	Functional MTI	MIRT733147	Flow, qRT-PCR, Western blot	27040946
hsa-miR-21-5p	PCGF2	Functional MTI	MIRT733305	qRT-PCR, Western blot	27542229
hsa-miR-21-5p	FZD6	Functional MTI	MIRT733174	Luciferase reporter assay, qRT-PCR, Western blot	27347343
hsa-miR-21-5p	BMI1	Functional MTI	MIRT733326	ChIP-seq, Immunofluorescence, Immunohistochemistry, Luciferase reporter assay, qRT-PCR, Western blot	27644439
hsa-miR-21-5p	OXTR	Functional MTI	MIRT733614	Luciferase reporter assay	26273428
hsa-miR-21-5p	SOCS6	Functional MTI	MIRT733494	Luciferase reporter assay, qRT-PCR, Western blot	27811366
hsa-miR-21-5p	MSLN	Functional MTI	MIRT734186	Luciferase reporter assay	28125734
hsa-miR-21-5p	Smad7	Functional MTI	MIRT734699	Luciferase reporter assay, qRT-PCR, Western blot	26968995
hsa-miR-21-5p	SOCS1	Functional MTI	MIRT734892	Luciferase reporter assay, qRT-PCR, Western blot	27811366
hsa-miR-21-5p	FOXO1	Functional MTI	MIRT735215	Luciferase reporter assay, qRT-PCR, Western blot	25909227
hsa-miR-21-5p	CASP8	Functional MTI	MIRT735309	In situ hybridization, Luciferase reporter assay, Northern blot, qRT-PCR, Western blot	26080425
hsa-miR-21-5p	TRAF7	Functional MTI	MIRT735310	In situ hybridization, Luciferase reporter assay, Northern blot, qRT-PCR, Western blot	26080425
hsa-miR-22-5p	BSG	Functional MTI	MIRT732980	qRT-PCR, Western blot	26943814
hsa-miR-22-5p	YWHAZ	Functional MTI	MIRT734035	Luciferase reporter assay, qRT-PCR, Western blot	27811373
hsa-miR-30a-5p	BDNF	Functional MTI	MIRT001946	Luciferase reporter assay	18632683
hsa-miR-30a-5p	NOTCH1	Functional MTI	MIRT002876	Luciferase reporter assay, Microarray	17150773
hsa-miR-30a-5p	NOTCH1	Functional MTI	MIRT002876	Luciferase reporter assay, qRT-PCR, Western blot	24029422
hsa-miR-30a-5p	BECN1	Functional MTI	MIRT004509	Luciferase reporter assay, Reporter assay;Other	19535919
hsa-miR-30a-5p	BECN1	Functional MTI	MIRT004509	Luciferase reporter assay	26463633
hsa-miR-30a-5p	BECN1	Functional MTI	MIRT004509	Luciferase reporter assay	26488467
hsa-miR-30a-5p	TNRC6A	Functional MTI	MIRT004785	Luciferase reporter assay	19767416
hsa-miR-30a-5p	NT5E	Functional MTI	MIRT005130	Luciferase reporter assay, qRT-PCR, Western blot	28158983
hsa-miR-30a-5p	MBNL1	Functional MTI	MIRT005135	Luciferase reporter assay	26840300
hsa-miR-30a-5p	SMAD1	Functional MTI	MIRT006319	Luciferase reporter assay, Western blot	22253433
hsa-miR-30a-5p	DTL	Functional MTI	MIRT006563	Flow, Luciferase reporter assay, qRT-PCR, Western blot	22287560
hsa-miR-30a-5p	SNAI1	Functional MTI	MIRT006760	Luciferase reporter assay, qRT-PCR, Western blot	21633953
hsa-miR-30a-5p	SNAI1	Functional MTI	MIRT006760	Immunohistochemistry, Luciferase reporter assay, QRTPCR, Western blot	24954667
hsa-miR-30a-5p	SNAI1	Functional MTI	MIRT006760	Immunofluorescence, Luciferase reporter assay, Microarray, qRT-PCR, Western blot	23831330
hsa-miR-30a-5p	SNAI1	Functional MTI	MIRT006760	Luciferase reporter assay, Western blot	28222434
hsa-miR-30a-5p	SNAI1	Functional MTI	MIRT006760	Flow, qRT-PCR, Western blot	27212164
hsa-miR-30a-5p	SEPT7	Functional MTI	MIRT007238	Luciferase reporter assay	23383034
hsa-miR-30a-5p	PIK3CD	Functional MTI	MIRT007097	Luciferase reporter assay, qRT-PCR, Western blot	23486085
hsa-miR-30a-5p	PRDM1	Functional MTI	MIRT007218	Luciferase reporter assay	23348703
hsa-miR-30a-5p	AVEN	Functional MTI	MIRT007276	Luciferase reporter assay	23445407
hsa-miR-30a-5p	FOXD1	Functional MTI	MIRT007277	Luciferase reporter assay	23445407
hsa-miR-30a-5p	TUBB4B	Functional MTI	MIRT007296	Western blot	23338554
hsa-miR-30a-5p	ABL1	Functional MTI	MIRT007359	Luciferase reporter assay, qRT-PCR	23287430
hsa-miR-30a-5p	NEUROD1	Functional MTI	MIRT007297	Western blot	23338554
hsa-miR-30a-5p	MTDH	Functional MTI	MIRT028478	Luciferase reporter assay, Western blot	23851509
hsa-miR-30a-5p	MTDH	Functional MTI	MIRT028478	Luciferase reporter assay	26884832
hsa-miR-30a-5p	RUNX2	Functional MTI	MIRT028618	Reporter assay;Western blot	21767385
hsa-miR-30a-5p	VIM	Functional MTI	MIRT028543	Luciferase reporter assay, Microarray, qRT-PCR, Western blot	24447545
hsa-miR-30a-5p	RUNX2	Functional MTI	MIRT028618	Luciferase reporter assay, qRT-PCR, Western blot	25264196
hsa-miR-30a-5p	RUNX2	Functional MTI	MIRT028618	Luciferase reporter assay, qRT-PCR, Western blot	26449831
hsa-miR-30a-5p	RUNX2	Functional MTI	MIRT028618	Western blot	26708080
hsa-miR-30a-5p	CDH1	Functional MTI	MIRT053131	In situ hybridization, qRT-PCR, Western blot	24812123
hsa-miR-30a-5p	ERG	Functional MTI	MIRT053340	Luciferase reporter assay, Microarray, qRT-PCR, Western blot	23728339
hsa-miR-30a-5p	ESR2	Functional MTI	MIRT054508	Luciferase reporter assay, Microarray, Next Generation Sequencing (NGS), Western blot	24525454
hsa-miR-30a-5p	BCL11A	Functional MTI	MIRT054585	Luciferase reporter assay, Western blot	23758992
hsa-miR-30a-5p	BCL9	Functional MTI	MIRT054614	Immunofluorescence, Immunohistochemistry, In situ hybridization, Luciferase reporter assay, qRT-PCR, Western blot	24599134
hsa-miR-30a-5p	HSPA5	Functional MTI	MIRT054632	Luciferase reporter assay, qRT-PCR, Western blot	24612558
hsa-miR-30a-5p	EYA2	Functional MTI	MIRT054651	Luciferase reporter assay, qRT-PCR, Western blot	24508260
hsa-miR-30a-5p	EYA2	Functional MTI	MIRT054651	Luciferase reporter assay	26837415
hsa-miR-30a-5p	SOX4	Functional MTI	MIRT099796	Luciferase reporter assay, Western blot, qRT-PCR	25201727
hsa-miR-30a-5p	IL21R	Functional MTI	MIRT142585	Luciferase reporter assay	27006279
hsa-miR-30a-5p	UBE3C	Functional MTI	MIRT258124	Luciferase reporter assay	27003255
hsa-miR-30a-5p	CBX3	Functional MTI	MIRT258175	Luciferase reporter assay, qRT-PCR, Western blot	26333808
hsa-miR-30a-5p	MBNL2	Functional MTI	MIRT277339	Luciferase reporter assay	26840300
hsa-miR-30a-5p	TP53	Functional MTI	MIRT437492	Luciferase reporter assay, qRT-PCR, Western blot	24029422
hsa-miR-30a-5p	CD99	Functional MTI	MIRT438620	Luciferase reporter assay, qRT-PCR, Western blot	22986530
hsa-miR-30a-5p	LOX	Functional MTI	MIRT731147	Western blot, Luciferase reporter assay, Immunohistochemistry	25488748
hsa-miR-30a-5p	MBNL3	Functional MTI	MIRT731309	Luciferase reporter assay	26840300
hsa-miR-30a-5p	DNMT1	Functional MTI	MIRT731984	Luciferase reporter assay, Western blot	28222434
hsa-miR-30a-5p	ITGB3	Functional MTI	MIRT732305	Luciferase reporter assay, Western blot	27576787
hsa-miR-30a-5p	ATF1	Functional MTI	MIRT732363	Luciferase reporter assay, qRT-PCR, Western blot	28259977
hsa-miR-30a-5p	NCAM1	Functional MTI	MIRT731768	Luciferase reporter assay, qRT-PCR, Western blot	26255203
hsa-miR-30a-5p	FOXL2	Functional MTI	MIRT732532	Luciferase reporter assay, Western blot	25621074
hsa-miR-30a-5p	TAB3	Functional MTI	MIRT733025	ELISA, Luciferase reporter assay, qRT-PCR, Western blot	26555189
hsa-miR-30a-5p	HNF4G	Functional MTI	MIRT733124	Luciferase reporter assay, qRT-PCR, Western blot	25800782
hsa-miR-30a-5p	CCNE2	Functional MTI	MIRT733026	qRT-PCR, Western blot	26555189
hsa-miR-30a-5p	CCNE2	Functional MTI	MIRT733026	Flow, Immunohistochemistry, Luciferase reporter assay, qRT-PCR	27431942
hsa-miR-30a-5p	RPA1	Functional MTI	MIRT733168	Flow, Immunohistochemistry, Luciferase reporter assay, qRT-PCR, Western blot	27208176
hsa-miR-30a-5p	TET1	Functional MTI	MIRT733365	Luciferase reporter assay, Western blot	28294974
hsa-miR-30a-5p	HCC	Functional MTI	MIRT734550	Luciferase reporter assay, qRT-PCR, Western blot, Immunohistochemical analysis	26589417
hsa-miR-30a-5p	SKP2	Functional MTI	MIRT734768	Luciferase reporter assay, Microarray, qRT-PCR	25810374
hsa-miR-30a-5p	KLF9	Functional MTI	MIRT734769	Luciferase reporter assay, Microarray, qRT-PCR	25810374
hsa-miR-30a-5p	NEDD4L	Functional MTI	MIRT734770	Luciferase reporter assay, Microarray, qRT-PCR	25810374
hsa-miR-30a-5p	RAB38	Functional MTI	MIRT734771	Luciferase reporter assay, Microarray, qRT-PCR	25810374
hsa-miR-30a-5p	TRAF3IP2	Functional MTI	MIRT734799	Luciferase reporter assay, qRT-PCR, Western blot	26376209
hsa-miR-30a-5p	PIK3R2	Functional MTI	MIRT734664	Western blot	27895663
hsa-miR-30a-5p	PRRT2	Functional MTI	MIRT735442	Luciferase reporter assay, qRT-PCR, Western blot	28192116
hsa-miR-34a-5p	GRM7	Functional MTI	MIRT000073	Reporter assay;Proteomics	21566225
hsa-miR-34a-5p	JAG1	Functional MTI	MIRT000074	Luciferase reporter assay, qRT-PCR, Western blot	20351093
hsa-miR-34a-5p	JAG1	Functional MTI	MIRT000074	Flow, Immunoblot, Luciferase reporter assay, Microarray, qRT-PCR	19398721
hsa-miR-34a-5p	JAG1	Functional MTI	MIRT000074	Flow, In situ hybridization, Luciferase reporter assay, Microarray, qRT-PCR, Western blot	24307639
hsa-miR-34a-5p	MYC	Functional MTI	MIRT000695	Luciferase reporter assay, Western blot, Reporter assay;Western blot;qRT-PCR;Microarray;Other	19696787
hsa-miR-34a-5p	MYC	Functional MTI	MIRT000695	Luciferase reporter assay, qRT-PCR, Western blot	21294122
hsa-miR-34a-5p	MYC	Functional MTI	MIRT000695	qRT-PCR, Western blot	21297663
hsa-miR-34a-5p	MYC	Functional MTI	MIRT000695	Luciferase reporter assay	22159222
hsa-miR-34a-5p	MYC	Functional MTI	MIRT000695	qRT-PCR, Western blot	25572695
hsa-miR-34a-5p	MYB	Functional MTI	MIRT000720	qRT-PCR, Western blot, Luciferase reporter assay	19584398
hsa-miR-34a-5p	MET	Functional MTI	MIRT000759	Luciferase reporter assay	19461653
hsa-miR-34a-5p	MET	Functional MTI	MIRT000759	Luciferase reporter assay	18834857
hsa-miR-34a-5p	MET	Functional MTI	MIRT000759	qRT-PCR, Western blot	19006648
hsa-miR-34a-5p	MET	Functional MTI	MIRT000759	Luciferase reporter assay, Western blot, Northern blot	19029026
hsa-miR-34a-5p	MET	Functional MTI	MIRT000759	qRT-PCR, Western blot	20309880
hsa-miR-34a-5p	MET	Functional MTI	MIRT000759	Luciferase reporter assay, qRT-PCR, Western blot	19773441
hsa-miR-34a-5p	MET	Functional MTI	MIRT000759	Luciferase reporter assay, qRT-PCR, Western blot	22457788
hsa-miR-34a-5p	MET	Functional MTI	MIRT000759	Luciferase reporter assay	22159222
hsa-miR-34a-5p	MET	Functional MTI	MIRT000759	Immunofluorescence, qRT-PCR, Western blot	23970470
hsa-miR-34a-5p	MET	Functional MTI	MIRT000759	ELISA, Luciferase reporter assay, qRT-PCR	24983493
hsa-miR-34a-5p	MET	Functional MTI	MIRT000759	Flow, Immunofluorescence, In situ hybridization, qRT-PCR, Western blot	26313360
hsa-miR-34a-5p	MET	Functional MTI	MIRT000759	Immunohistochemistry, qRT-PCR, Western blot	26238271
hsa-miR-34a-5p	MET	Functional MTI	MIRT000759	Flow, Luciferase reporter assay, qRT-PCR, Western blot	27513895
hsa-miR-34a-5p	CDK4	Functional MTI	MIRT000763	Luciferase reporter assay	19461653
hsa-miR-34a-5p	CDK4	Functional MTI	MIRT000763	Luciferase reporter assay, Western blot, Microarray	17914404
hsa-miR-34a-5p	CDK4	Functional MTI	MIRT000763	Western blot	21128241
hsa-miR-34a-5p	CCNE2	Functional MTI	MIRT000768	Luciferase reporter assay	19461653
hsa-miR-34a-5p	CCNE2	Functional MTI	MIRT000768	Luciferase reporter assay, Western blot, Microarray	17914404
hsa-miR-34a-5p	MYCN	Functional MTI	MIRT000980	Luciferase reporter assay, Western blot	18504438
hsa-miR-34a-5p	MYCN	Functional MTI	MIRT000980	qRT-PCR, Western blot, Luciferase reporter assay	18505919
hsa-miR-34a-5p	MYCN	Functional MTI	MIRT000980	Luciferase reporter assay	19461653
hsa-miR-34a-5p	MYCN	Functional MTI	MIRT000980	Luciferase reporter assay, Western blot	22020437
hsa-miR-34a-5p	MYCN	Functional MTI	MIRT000980	Immunohistochemistry, Luciferase reporter assay, qRT-PCR, Western blot	22662276
hsa-miR-34a-5p	MYCN	Functional MTI	MIRT000980	Western blot	25348795
hsa-miR-34a-5p	MYCN	Functional MTI	MIRT000980	Luciferase reporter assay	27764804
hsa-miR-34a-5p	MYCN	Functional MTI	MIRT000980	Luciferase reporter assay, qRT-PCR, Western blot	27836543
hsa-miR-34a-5p	CDK6	Functional MTI	MIRT001012	qRT-PCR, Luciferase reporter assay, Western blot, Reporter assay	18406353
hsa-miR-34a-5p	CDK6	Functional MTI	MIRT001012	Luciferase reporter assay	19461653
hsa-miR-34a-5p	CDK6	Functional MTI	MIRT001012	qRT-PCR, Western blot, Luciferase reporter assay	19584398
hsa-miR-34a-5p	CDK6	Functional MTI	MIRT001012	Luciferase reporter assay, Western blot, Microarray	17914404
hsa-miR-34a-5p	CDK6	Functional MTI	MIRT001012	Luciferase reporter assay, qRT-PCR, Western blot	19773441
hsa-miR-34a-5p	CDK6	Functional MTI	MIRT001012	Western blot;Other	21240262
hsa-miR-34a-5p	CDK6	Functional MTI	MIRT001012	qRT-PCR, Western blot	23035210
hsa-miR-34a-5p	CCND1	Functional MTI	MIRT001013	qRT-PCR, Luciferase reporter assay, Western blot, Reporter assay	18406353
hsa-miR-34a-5p	CCND1	Functional MTI	MIRT001013	Luciferase reporter assay	19461653
hsa-miR-34a-5p	CCND1	Functional MTI	MIRT001013	qRT-PCR, Western blot	20309880
hsa-miR-34a-5p	CCND1	Functional MTI	MIRT001013	Luciferase reporter assay, qRT-PCR, Western blot	27220728
hsa-miR-34a-5p	WNT1	Functional MTI	MIRT001231	Luciferase reporter assay	19336450
hsa-miR-34a-5p	WNT1	Functional MTI	MIRT001231	Flow, Immunoblot, Luciferase reporter assay, Microarray, qRT-PCR	19398721
hsa-miR-34a-5p	WNT1	Functional MTI	MIRT001231	Luciferase reporter assay, qRT-PCR, Western blot	28199987
hsa-miR-34a-5p	AXIN2	Functional MTI	MIRT001232	Luciferase reporter assay	19336450
hsa-miR-34a-5p	E2F3	Functional MTI	MIRT001756	Luciferase reporter assay, Western blot	17252019
hsa-miR-34a-5p	E2F3	Functional MTI	MIRT001756	Luciferase reporter assay	19461653
hsa-miR-34a-5p	E2F3	Functional MTI	MIRT001756	Luciferase reporter assay, Western blot, Microarray	17914404
hsa-miR-34a-5p	E2F3	Functional MTI	MIRT001756	Luciferase reporter assay, Western blot, Western blot;Other	17297439
hsa-miR-34a-5p	E2F3	Functional MTI	MIRT001756	Immunoprecipitaion, Luciferase reporter assay, qRT-PCR	20889924
hsa-miR-34a-5p	E2F3	Functional MTI	MIRT001756	Luciferase reporter assay, qRT-PCR, Western blot	23954321
hsa-miR-34a-5p	E2F3	Functional MTI	MIRT001756	Luciferase reporter assay, qRT-PCR, Western blot	28389657
hsa-miR-34a-5p	E2F3	Functional MTI	MIRT001756	Luciferase reporter assay, qRT-PCR, Western blot	25675046
hsa-miR-34a-5p	DLL1	Functional MTI	MIRT001757	Luciferase reporter assay	14697198
hsa-miR-34a-5p	DLL1	Functional MTI	MIRT001757	Luciferase reporter assay	19461653
hsa-miR-34a-5p	DLL1	Functional MTI	MIRT001757	Luciferase reporter assay	20144220
hsa-miR-34a-5p	DLL1	Functional MTI	MIRT001757	Luciferase reporter assay, qRT-PCR, Western blot	23327670
hsa-miR-34a-5p	VAMP2	Functional MTI	MIRT001758	Luciferase reporter assay	14697198
hsa-miR-34a-5p	SIRT1	Functional MTI	MIRT002098	Western blot, qRT-PCR, Luciferase reporter assay	18834855
hsa-miR-34a-5p	SIRT1	Functional MTI	MIRT002098	Western blot, Luciferase reporter assay, Northern blot	18755897
hsa-miR-34a-5p	SIRT1	Functional MTI	MIRT002098	Luciferase reporter assay	19461653
hsa-miR-34a-5p	SIRT1	Functional MTI	MIRT002098	Luciferase reporter assay, qRT-PCR, Western blot, Reporter assay;Western blot;qRT-PCR	20185821
hsa-miR-34a-5p	SIRT1	Functional MTI	MIRT002098	Luciferase reporter assay, Western blot	19221490
hsa-miR-34a-5p	SIRT1	Functional MTI	MIRT002098	Luciferase reporter assay, qRT-PCR, Western blot, Reporter assay;Western blot;qRT-PCR	20627091
hsa-miR-34a-5p	SIRT1	Functional MTI	MIRT002098	Flow, Luciferase reporter assay, qRT-PCR, Western blot	20470934
hsa-miR-34a-5p	SIRT1	Functional MTI	MIRT002098	qRT-PCR, Western blot	21297663
hsa-miR-34a-5p	SIRT1	Functional MTI	MIRT002098	Luciferase reporter assay, qRT-PCR, Western blot	21909380
hsa-miR-34a-5p	SIRT1	Functional MTI	MIRT002098	Western blot	25348795
hsa-miR-34a-5p	SIRT1	Functional MTI	MIRT002098	Luciferase reporter assay	25526086
hsa-miR-34a-5p	SIRT1	Functional MTI	MIRT002098	Western blot	25585539
hsa-miR-34a-5p	SIRT1	Functional MTI	MIRT002098	Luciferase reporter assay, Western blot	28236278
hsa-miR-34a-5p	SIRT1	Functional MTI	MIRT002098	Western blot, Immunohistochemistry	25826085
hsa-miR-34a-5p	SIRT1	Functional MTI	MIRT002098	Luciferase reporter assay, qRT-PCR, Western blot	27767101
hsa-miR-34a-5p	SIRT1	Functional MTI	MIRT002098	Luciferase reporter assay, qRT-PCR, Western blot	27247228
hsa-miR-34a-5p	BCL2	Functional MTI	MIRT002298	Luciferase reporter assay, qRT-PCR, Western blot	18803879
hsa-miR-34a-5p	BCL2	Functional MTI	MIRT002298	Luciferase reporter assay, qRT-PCR, Western blot, Reporter assay;Western blot;qRT-PCR;Other	19683563
hsa-miR-34a-5p	BCL2	Functional MTI	MIRT002298	qRT-PCR, Western blot, Luciferase reporter assay	18505919
hsa-miR-34a-5p	BCL2	Functional MTI	MIRT002298	Luciferase reporter assay	19461653
hsa-miR-34a-5p	BCL2	Functional MTI	MIRT002298	Luciferase reporter assay, Western blot, Microarray	17914404
hsa-miR-34a-5p	BCL2	Functional MTI	MIRT002298	Luciferase reporter assay, Microarray, Western blot	17656095
hsa-miR-34a-5p	BCL2	Functional MTI	MIRT002298	Flow, Immunoblot, Luciferase reporter assay, Reporter assay	20598588
hsa-miR-34a-5p	BCL2	Functional MTI	MIRT002298	Reporter assay;Other	21399894
hsa-miR-34a-5p	BCL2	Functional MTI	MIRT002298	qRT-PCR, Western blot	24565525
hsa-miR-34a-5p	BCL2	Functional MTI	MIRT002298	Luciferase reporter assay	23862748
hsa-miR-34a-5p	BCL2	Functional MTI	MIRT002298	qRT-PCR, Western blot	27939626
hsa-miR-34a-5p	BCL2	Functional MTI	MIRT002298	Flow, QRTPCR, Western blot	26406332
hsa-miR-34a-5p	BCL2	Functional MTI	MIRT002298	Luciferase reporter assay, qRT-PCR, Western blot	25910896
hsa-miR-34a-5p	NOTCH1	Functional MTI	MIRT002875	Luciferase reporter assay	14697198
hsa-miR-34a-5p	NOTCH1	Functional MTI	MIRT002875	Luciferase reporter assay, qRT-PCR, Western blot	20351093
hsa-miR-34a-5p	NOTCH1	Functional MTI	MIRT002875	Luciferase reporter assay, qRT-PCR, Western blot	19773441
hsa-miR-34a-5p	NOTCH1	Functional MTI	MIRT002875	Luciferase reporter assay, Microarray	17150773
hsa-miR-34a-5p	NOTCH1	Functional MTI	MIRT002875	Immunofluorescence, Immunohistochemistry, Luciferase reporter assay, Microarray, qRT-PCR, Western blot	22363487
hsa-miR-34a-5p	NOTCH1	Functional MTI	MIRT002875	Luciferase reporter assay, qRT-PCR, Western blot	22684561
hsa-miR-34a-5p	NOTCH1	Functional MTI	MIRT002875	Luciferase reporter assay	23085450
hsa-miR-34a-5p	NOTCH1	Functional MTI	MIRT002875	Western blot	23226240
hsa-miR-34a-5p	NOTCH1	Functional MTI	MIRT002875	Microarray, Western blot	22438124
hsa-miR-34a-5p	NOTCH1	Functional MTI	MIRT002875	qRT-PCR, Western blot	23035210
hsa-miR-34a-5p	NOTCH1	Functional MTI	MIRT002875	qRT-PCR, Western blot	23430952
hsa-miR-34a-5p	NOTCH1	Functional MTI	MIRT002875	Luciferase reporter assay, Western blot	28145431
hsa-miR-34a-5p	NOTCH1	Functional MTI	MIRT002875	Luciferase reporter assay, qRT-PCR, Western blot	26493107
hsa-miR-34a-5p	NOTCH1	Functional MTI	MIRT002875	ELISA, Flow, Luciferase reporter assay, qRT-PCR, Western blot	28129650
hsa-miR-34a-5p	HNF4A	Functional MTI	MIRT003356	Luciferase reporter assay, qRT-PCR, Western blot	20018894
hsa-miR-34a-5p	HNF4A	Functional MTI	MIRT003356	Luciferase reporter assay, Western blot	22232426
hsa-miR-34a-5p	HNF4A	Functional MTI	MIRT003356	Luciferase reporter assay	23298640
hsa-miR-34a-5p	HNF4A	Functional MTI	MIRT003356	qRT-PCR, Western blot	27135744
hsa-miR-34a-5p	YY1	Functional MTI	MIRT004045	Luciferase reporter assay, Western blot, Reporter assay	21182263
hsa-miR-34a-5p	YY1	Functional MTI	MIRT004045	Reporter assay;Proteomics	21566225
hsa-miR-34a-5p	YY1	Functional MTI	MIRT004045	Flow, Luciferase reporter assay, qRT-PCR, Western blot	24970812
hsa-miR-34a-5p	YY1	Functional MTI	MIRT004045	Luciferase reporter assay, Western blot	25954903
hsa-miR-34a-5p	MAGEA12	Functional MTI	MIRT004109	Immunohistochemistry, Luciferase reporter assay, qRT-PCR, Western blot	21177782
hsa-miR-34a-5p	MAGEA6	Functional MTI	MIRT004110	Immunocytochemistry, Luciferase reporter assay, qRT-PCR, Western blot	21177782
hsa-miR-34a-5p	MAGEA3	Functional MTI	MIRT004111	Immunocytochemistry, Luciferase reporter assay, qRT-PCR, Western blot	21177782
hsa-miR-34a-5p	MAGEA2	Functional MTI	MIRT004112	Immunocytochemistry, Luciferase reporter assay, qRT-PCR, Western blot	21177782
hsa-miR-34a-5p	MDM4	Functional MTI	MIRT004403	Luciferase reporter assay, qRT-PCR, Western blot	22870278
hsa-miR-34a-5p	MDM4	Functional MTI	MIRT004403	Immunohistochemistry, Luciferase reporter assay, qRT-PCR, Western blot	24532687
hsa-miR-34a-5p	MAP2K1	Functional MTI	MIRT004483	qRT-PCR, Luciferase reporter assay, Western blot, Northern blot	20299489
hsa-miR-34a-5p	IFNB1	Functional MTI	MIRT004617	ELISA, Luciferase reporter assay, qRT-PCR	20130213
hsa-miR-34a-5p	E2F1	Functional MTI	MIRT004821	qRT-PCR, Western blot	27704360
hsa-miR-34a-5p	E2F1	Functional MTI	MIRT004821	Luciferase reporter assay, Western blot	28293146
hsa-miR-34a-5p	NOTCH2	Functional MTI	MIRT005029	Luciferase reporter assay, qRT-PCR, Western blot	19773441
hsa-miR-34a-5p	NOTCH2	Functional MTI	MIRT005029	Immunoblot, Immunocytochemistry, Luciferase reporter assay, Microarray, qRT-PCR, Western blot	22363487
hsa-miR-34a-5p	CD44	Functional MTI	MIRT005480	Immunohistochemistry, qRT-PCR, Western blot, Reporter assay;Other	21240262
hsa-miR-34a-5p	CD44	Functional MTI	MIRT005480	Luciferase reporter assay, qRT-PCR, Western blot	24423412
hsa-miR-34a-5p	CD44	Functional MTI	MIRT005480	qRT-PCR, Western blot	25572695
hsa-miR-34a-5p	CD44	Functional MTI	MIRT005480	Flow, qRT-PCR, Western blot	27497057
hsa-miR-34a-5p	CD44	Functional MTI	MIRT005480	qRT-PCR, Western blot	26231042
hsa-miR-34a-5p	CD44	Functional MTI	MIRT005480	Luciferase reporter assay, qRT-PCR, Western blot	25551284
hsa-miR-34a-5p	FOXP1	Functional MTI	MIRT005546	Flow, Immunoblot, Luciferase reporter assay, Reporter assay;Western blot;Other	20598588
hsa-miR-34a-5p	FOXP1	Functional MTI	MIRT005546	Luciferase reporter assay, Western blot	21460242
hsa-miR-34a-5p	ZAP70	Functional MTI	MIRT005760	Immunoblot, Luciferase reporter assay	21205967
hsa-miR-34a-5p	NANOG	Functional MTI	MIRT006222	Luciferase reporter assay, Western blot	22020437
hsa-miR-34a-5p	SOX2	Functional MTI	MIRT006223	Luciferase reporter assay, Western blot	22020437
hsa-miR-34a-5p	IMPA1	Functional MTI	MIRT006254	Luciferase reporter assay	22301190
hsa-miR-34a-5p	IMPDH2	Functional MTI	MIRT006255	Luciferase reporter assay	22301190
hsa-miR-34a-5p	ULBP2	Functional MTI	MIRT006286	Flow, Luciferase reporter assay, Western blot	22102694
hsa-miR-34a-5p	PDGFRA	Functional MTI	MIRT006212	Immunoblot, Luciferase reporter assay, Microarray, qRT-PCR	22479456
hsa-miR-34a-5p	PDGFRA	Functional MTI	MIRT006212	In situ hybridization, Luciferase reporter assay, qRT-PCR, Western blot	23805317
hsa-miR-34a-5p	PDGFRA	Functional MTI	MIRT006212	Luciferase reporter assay, qRT-PCR, Western blot	24837198
hsa-miR-34a-5p	PDGFRA	Functional MTI	MIRT006212	Luciferase reporter assay, qRT-PCR, Western blot	27302634
hsa-miR-34a-5p	SYT1	Functional MTI	MIRT006304	Luciferase reporter assay, Western blot	22160687
hsa-miR-34a-5p	STX1A	Functional MTI	MIRT006305	Luciferase reporter assay, Western blot	22160687
hsa-miR-34a-5p	FOSL1	Functional MTI	MIRT006546	Immunoprecipitaion, Luciferase reporter assay, qRT-PCR, Western blot	22198213
hsa-miR-34a-5p	FOSL1	Functional MTI	MIRT006546	Immunoblot, Luciferase reporter assay, qRT-PCR	23001043
hsa-miR-34a-5p	EPHA5	Functional MTI	MIRT006576	Luciferase reporter assay, Western blot	22079638
hsa-miR-34a-5p	AXL	Functional MTI	MIRT006664	Luciferase reporter assay, qRT-PCR, Western blot	21814748
hsa-miR-34a-5p	AXL	Functional MTI	MIRT006664	Reporter assay;Proteomics	21566225
hsa-miR-34a-5p	AXL	Functional MTI	MIRT006664	ChIP-seq, Luciferase reporter assay, Microarray, qRT-PCR, Western blot	26667302
hsa-miR-34a-5p	AXL	Functional MTI	MIRT006664	Luciferase reporter assay, qRT-PCR	26287733
hsa-miR-34a-5p	CCL22	Functional MTI	MIRT006869	Luciferase reporter assay	22975373
hsa-miR-34a-5p	KLB	Functional MTI	MIRT006874	Luciferase reporter assay	22988100
hsa-miR-34a-5p	TP53	Functional MTI	MIRT007112	Flow, QRTPCR, Western blot	26406332
hsa-miR-34a-5p	TP53	Functional MTI	MIRT007112	Immunoblot, Luciferase reporter assay, Microarray, Northern blot, qRT-PCR	26177460
hsa-miR-34a-5p	BMP7	Functional MTI	MIRT007204	Western blot	23226240
hsa-miR-34a-5p	PPP1R10	Functional MTI	MIRT007193	Luciferase reporter assay	23426265
hsa-miR-34a-5p	ACSL4	Functional MTI	MIRT025215	Proteomics, Reporter assay;Proteomics	21566225
hsa-miR-34a-5p	MTA2	Functional MTI	MIRT025233	Reporter assay;Western blot;Other	20018894
hsa-miR-34a-5p	GAS1	Functional MTI	MIRT025257	Luciferase reporter assay, qRT-PCR, Western blot	24220341
hsa-miR-34a-5p	LEF1	Functional MTI	MIRT025380	Reporter assay;Proteomics	21566225
hsa-miR-34a-5p	LEF1	Functional MTI	MIRT025380	Luciferase reporter assay, Western blot, Microarray	25587085
hsa-miR-34a-5p	LEF1	Functional MTI	MIRT025380	qRT-PCR, Western blot	28098757
hsa-miR-34a-5p	ACSL1	Functional MTI	MIRT025381	Reporter assay;Proteomics, Proteomics	21566225
hsa-miR-34a-5p	IGF2BP3	Functional MTI	MIRT025416	Immunohistochemistry, Luciferase reporter assay, qRT-PCR, Western blot	28399871
hsa-miR-34a-5p	LDHA	Functional MTI	MIRT025431	Reporter assay;Proteomics	21566225
hsa-miR-34a-5p	LDHA	Functional MTI	MIRT025431	Luciferase reporter assay	26902416
hsa-miR-34a-5p	CDKN2C	Functional MTI	MIRT025585	Reporter assay;qRT-PCR	21128241
hsa-miR-34a-5p	HDAC1	Functional MTI	MIRT025557	Reporter assay;Proteomics	21566225
hsa-miR-34a-5p	HDAC1	Functional MTI	MIRT025557	Luciferase reporter assay, qRT-PCR, Western blot	23836017
hsa-miR-34a-5p	HDAC1	Functional MTI	MIRT025557	Immunofluorescence, Microarray, qRT-PCR, Western blot	26035691
hsa-miR-34a-5p	HDAC1	Functional MTI	MIRT025557	Flow, Luciferase reporter assay, qRT-PCR, Western blot	28123637
hsa-miR-34a-5p	SNAI1	Functional MTI	MIRT052946	Luciferase reporter assay, qRT-PCR, Western blot	22134354
hsa-miR-34a-5p	SNAI1	Functional MTI	MIRT052946	Luciferase reporter assay, Western blot	28145431
hsa-miR-34a-5p	CD24	Functional MTI	MIRT053047	Immunoblot, Immunoprecipitaion, Luciferase reporter assay, qRT-PCR	23533633
hsa-miR-34a-5p	PDGFRB	Functional MTI	MIRT053383	In situ hybridization, Luciferase reporter assay, qRT-PCR, Western blot	23805317
hsa-miR-34a-5p	PDGFRB	Functional MTI	MIRT053383	Luciferase reporter assay, qRT-PCR, Western blot	24837198
hsa-miR-34a-5p	PDGFRB	Functional MTI	MIRT053383	Luciferase reporter assay, qRT-PCR, Western blot	26324236
hsa-miR-34a-5p	AR	Functional MTI	MIRT053223	qRT-PCR, Western blot	23145211
hsa-miR-34a-5p	BIRC5	Functional MTI	MIRT053499	qRT-PCR, Western blot	23264087
hsa-miR-34a-5p	BIRC5	Functional MTI	MIRT053499	Flow, qRT-PCR, Western blot	24068565
hsa-miR-34a-5p	BIRC5	Functional MTI	MIRT053499	qRT-PCR, Luciferase reporter assay, Immunohistochemistry, Western blot	25436980
hsa-miR-34a-5p	BIRC5	Functional MTI	MIRT053499	Flow, Luciferase reporter assay, Microarray, qRT-PCR, Western blot	26318298
hsa-miR-34a-5p	NAMPT	Functional MTI	MIRT053226	Luciferase reporter assay, Western blot	23834033
hsa-miR-34a-5p	SRC	Functional MTI	MIRT053592	Luciferase reporter assay, qRT-PCR, Western blot	23790975
hsa-miR-34a-5p	SRC	Functional MTI	MIRT053592	Immunoblot, Immunoprecipitaion, Luciferase reporter assay, qRT-PCR	23533633
hsa-miR-34a-5p	SRC	Functional MTI	MIRT053592	Luciferase reporter assay, qRT-PCR, Western blot	26676753
hsa-miR-34a-5p	PCBP2	Functional MTI	MIRT053769	FACS, qRT-PCR, Western blot	24796666
hsa-miR-34a-5p	KDM4A	Functional MTI	MIRT053771	Immunohistochemistry, Luciferase reporter assay, qRT-PCR, Western blot	24802408
hsa-miR-34a-5p	KCNH1	Functional MTI	MIRT054245	Western blot	23569431
hsa-miR-34a-5p	KLF4	Functional MTI	MIRT054372	Luciferase reporter assay, qRT-PCR, Western blot	24415058
hsa-miR-34a-5p	KLF4	Functional MTI	MIRT054372	Luciferase reporter assay, qRT-PCR, Western blot	25362853
hsa-miR-34a-5p	INHBB	Functional MTI	MIRT054468	Luciferase reporter assay, qRT-PCR, Western blot	24446339
hsa-miR-34a-5p	RICTOR	Functional MTI	MIRT054810	Flow cytometry, Luciferase reporter assay, QRTPCR, Western blot	24944883
hsa-miR-34a-5p	POU5F1	Functional MTI	MIRT054853	Luciferase reporter assay, qRT-PCR, Western blot	24457968
hsa-miR-34a-5p	SMAD4	Functional MTI	MIRT198918	Luciferase reporter assay, Western blot	28348487
hsa-miR-34a-5p	SMAD4	Functional MTI	MIRT198918	Immunohistochemistry, Luciferase reporter assay, qRT-PCR, Western blot	26077733
hsa-miR-34a-5p	TGIF2	Functional MTI	MIRT201842	qRT-PCR, Western blot	26464633
hsa-miR-34a-5p	L1CAM	Functional MTI	MIRT437404	Luciferase reporter assay, qRT-PCR, Western blot	24497324
hsa-miR-34a-5p	CYBB	Functional MTI	MIRT438000	Western blot	24393844
hsa-miR-34a-5p	ARHGDIB	Functional MTI	MIRT437939	Western blot, Luciferase reporter assay,	23349340
hsa-miR-34a-5p	DGUOK	Functional MTI	MIRT438157	Luciferase reporter assay	24147106
hsa-miR-34a-5p	CSF1R	Functional MTI	MIRT438231	Luciferase reporter assay, qRT-PCR	24198819
hsa-miR-34a-5p	KIT	Functional MTI	MIRT438239	Luciferase reporter assay, Western blot	24009080
hsa-miR-34a-5p	KIT	Functional MTI	MIRT438239	Luciferase reporter assay	27056900
hsa-miR-34a-5p	SIRT7	Functional MTI	MIRT438348	ChIP-seq, Immunohistochemistry, Luciferase reporter assay, qRT-PCR, Western blot	25860861
hsa-miR-34a-5p	HOTAIR	Functional MTI	MIRT438074	Luciferase reporter assay, qRT-PCR	23936419
hsa-miR-34a-5p	HOTAIR	Functional MTI	MIRT438074	ChIP-seq, Immunohistochemistry, Immunoprecipitaion, qRT-PCR, Western blot	26136075
hsa-miR-34a-5p	GALNT7	Functional MTI	MIRT438417	Luciferase reporter assay, qRT-PCR, Western blot	24482044
hsa-miR-34a-5p	FUT8	Functional MTI	MIRT438733	Luciferase reporter assay, qRT-PCR, Western blot	24130780
hsa-miR-34a-5p	IL6R	Functional MTI	MIRT438704	ChIP-seq, Immunofluorescence, qRT-PCR, Western blot	24642471
hsa-miR-34a-5p	IL6R	Functional MTI	MIRT438704	Luciferase reporter assay, qRT-PCR, Western blot	25973020
hsa-miR-34a-5p	IL6R	Functional MTI	MIRT438704	Luciferase reporter assay	26091352
hsa-miR-34a-5p	FUT8	Functional MTI	MIRT438733	Flow, Immunofluorescence, Immunohistochemistry, Luciferase reporter assay, qRT-PCR, Western blot	27533464
hsa-miR-34a-5p	NUMB	Functional MTI	MIRT731352	Luciferase reporter assay	26849305
hsa-miR-34a-5p	TCF7	Functional MTI	MIRT731117	qRT-PCR, Luciferase reporter assay, Immunohistochemistry, Western blot	25436980
hsa-miR-34a-5p	GFRA3	Functional MTI	MIRT731397	Luciferase reporter assay, qRT-PCR, Western blot	28356515
hsa-miR-34a-5p	KLF12	Functional MTI	MIRT731751	ChIP-seq, Luciferase reporter assay, Next Generation Sequencing (NGS), pSILAC, qRT-PCR, Western blot	26183718
hsa-miR-34a-5p	BAX	Functional MTI	MIRT731977	Luciferase reporter assay, Western blot	27610823
hsa-miR-34a-5p	ANK3	Functional MTI	MIRT732533	Immunocytochemistry, Luciferase reporter assay, Western blot	25623948
hsa-miR-34a-5p	CACNB3	Functional MTI	MIRT732534	Immunocytochemistry, Luciferase reporter assay, Western blot	25623948
hsa-miR-34a-5p	PPARA	Functional MTI	MIRT732545	Luciferase reporter assay, qRT-PCR, Western blot	26330104
hsa-miR-34a-5p	ERBB2	Functional MTI	MIRT732771	Luciferase reporter assay, Western blot	27813227
hsa-miR-34a-5p	ATP5S	Functional MTI	MIRT732688	Luciferase reporter assay, qRT-PCR, Western blot	26385595
hsa-miR-34a-5p	ATG4A	Functional MTI	MIRT732692	Flow, Immunofluorescence, In situ hybridization, qRT-PCR, Western blot	26313360
hsa-miR-34a-5p	ATG4B	Functional MTI	MIRT732693	Flow, Immunofluorescence, In situ hybridization, qRT-PCR, Western blot	26313360
hsa-miR-34a-5p	ATG4B	Functional MTI	MIRT732693	Luciferase reporter assay, qRT-PCR, Western blot	26499184
hsa-miR-34a-5p	ATG4C	Functional MTI	MIRT732694	Flow, Immunofluorescence, In situ hybridization, qRT-PCR, Western blot	26313360
hsa-miR-34a-5p	ATG4D	Functional MTI	MIRT732695	Flow, Immunofluorescence, In situ hybridization, qRT-PCR, Western blot	26313360
hsa-miR-34a-5p	ATG5	Functional MTI	MIRT732696	Flow, Immunofluorescence, In situ hybridization, qRT-PCR, Western blot	26313360
hsa-miR-34a-5p	ATG7	Functional MTI	MIRT732698	Flow, Immunofluorescence, In situ hybridization, qRT-PCR, Western blot	26313360
hsa-miR-34a-5p	BECN1	Functional MTI	MIRT732699	Flow, Immunofluorescence, In situ hybridization, qRT-PCR, Western blot	26313360
hsa-miR-34a-5p	STMN1	Functional MTI	MIRT732846	Immunoblot, Immunofluorescence, Luciferase reporter assay, qRT-PCR	28275089
hsa-miR-34a-5p	TREM2	Functional MTI	MIRT732987	Luciferase reporter assay, Microarray, qRT-PCR, Western blot	26949937
hsa-miR-34a-5p	KCNH2	Functional MTI	MIRT733204	Luciferase reporter assay, qRT-PCR, Western blot	25355491
hsa-miR-34a-5p	PIK3CG	Functional MTI	MIRT733151	Flow, qRT-PCR, Western blot	27073535
hsa-miR-34a-5p	AKT1	Functional MTI	MIRT733152	Flow, qRT-PCR, Western blot	27073535
hsa-miR-34a-5p	RBP2	Functional MTI	MIRT733363	Luciferase reporter assay	27453008
hsa-miR-34a-5p	FLOT2	Functional MTI	MIRT733318	Luciferase reporter assay, qRT-PCR, Western blot	25403318
hsa-miR-34a-5p	HNF4G	Functional MTI	MIRT733358	Luciferase reporter assay, Western blot	25878394
hsa-miR-34a-5p	NLRC5	Functional MTI	MIRT733801	Luciferase reporter assay, qRT-PCR, Western blot	27423514
hsa-miR-34a-5p	FOS	Functional MTI	MIRT733492	ChIP, mRNA decay, qRT-PCR, Western blot	27513856
hsa-miR-34a-5p	RAD51	Functional MTI	MIRT733962	Luciferase reporter assay, qRT-PCR, Western blot	26670277
hsa-miR-34a-5p	PAM	Functional MTI	MIRT734177	qRT-PCR, Western blot	26406332
hsa-miR-34a-5p	Crtc1	Functional MTI	MIRT734147	ELISA, Immunoprecipitaion, Luciferase reporter assay, Microarray, Next Generation Sequencing (NGS), qRT-PCR, Western blot	27869139
hsa-miR-34a-5p	FKBP1B	Functional MTI	MIRT734565	Luciferase reporter assay	26471303
hsa-miR-34a-5p	AIP	Functional MTI	MIRT734750	Immunohistochemistry, Luciferase reporter assay, qRT-PCR	25658813
hsa-miR-34a-5p	SIRT6	Functional MTI	MIRT734363	qRT-PCR, Western blot	27767101
hsa-miR-34a-5p	PRKD1	Functional MTI	MIRT734694	Luciferase reporter assay, qRT-PCR, Western blot	26895471
hsa-miR-34a-5p	NR4A2	Functional MTI	MIRT734902	Luciferase reporter assay	27121375
hsa-miR-34a-5p	PPP1CC	Functional MTI	MIRT735142	Luciferase reporter assay, qRT-PCR, Western blot	26111201
hsa-miR-34a-5p	RCAN1	Functional MTI	MIRT735163	Immunohistochemistry, Luciferase reporter assay, qRT-PCR, Western blot	28292468
hsa-miR-34a-5p	GDF5	Functional MTI	MIRT735033	Luciferase reporter assay	27385596
hsa-miR-34a-5p	AGTR1	Functional MTI	MIRT735042	Luciferase reporter assay, qRT-PCR, Western blot	28073349
hsa-miR-34a-5p	HMGB1	Functional MTI	MIRT735458	Luciferase reporter assay, qRT-PCR, Western blot	27456356
hsa-miR-451a	MIF	Functional MTI	MIRT000046	ELISA, Luciferase reporter assay, Microarray, qRT-PCR, Western blot	19318487
hsa-miR-451a	MIF	Functional MTI	MIRT000046	Luciferase reporter assay, Western blot	24138931
hsa-miR-451a	MIF	Functional MTI	MIRT000046	Luciferase reporter assay	26884830
hsa-miR-451a	MIF	Functional MTI	MIRT000046	Luciferase reporter assay	28086136
hsa-miR-451a	CAB39	Functional MTI	MIRT000500	qRT-PCR, Luciferase reporter assay, Western blot, Microarray	20227367
hsa-miR-451a	CAB39	Functional MTI	MIRT000500	Immunocytochemistry, In situ hybridization, Northern blot, qRT-PCR, Western blot	22844503
hsa-miR-451a	CAB39	Functional MTI	MIRT000500	In situ hybridization, Luciferase reporter assay, qRT-PCR, Western blot	22179124
hsa-miR-451a	CAB39	Functional MTI	MIRT000500	Immunofluorescence, Immunohistochemistry, Luciferase reporter assay, qRT-PCR, Western blot	27476171
hsa-miR-451a	ABCB1	Functional MTI	MIRT005656	qRT-PCR, Luciferase reporter assay, Western blot	18645025
hsa-miR-451a	MMP2	Functional MTI	MIRT005742	qRT-PCR, Western blot	20816946
hsa-miR-451a	AKT1	Functional MTI	MIRT005740	qRT-PCR, Western blot	20816946
hsa-miR-451a	MMP2	Functional MTI	MIRT005742	qRT-PCR, Western blot	27173190
hsa-miR-451a	MMP9	Functional MTI	MIRT005743	qRT-PCR, Western blot	20816946
hsa-miR-451a	BCL2	Functional MTI	MIRT005744	qRT-PCR, Western blot	20816946
hsa-miR-451a	MYC	Functional MTI	MIRT006358	Luciferase reporter assay	21464222
hsa-miR-451a	RAB14	Functional MTI	MIRT006533	Flow, Luciferase reporter assay, Microarray, qRT-PCR, Western blot, Reporter assay	21358675
hsa-miR-451a	MYC	Functional MTI	MIRT006358	Luciferase reporter assay	25310895
hsa-miR-451a	MYC	Functional MTI	MIRT006358	Luciferase reporter assay, qRT-PCR, Western blot	27571748
hsa-miR-451a	TMED7	Functional MTI	MIRT006597	qRT-PCR, Western blot	20816946
hsa-miR-451a	CPNE3	Functional MTI	MIRT052920	Luciferase reporter assay, qRT-PCR, Western blot, Flow	24574214
hsa-miR-451a	RAB5A	Functional MTI	MIRT052921	Luciferase reporter assay, qRT-PCR, Western blot, Flow	24574214
hsa-miR-451a	IL6R	Functional MTI	MIRT054843	Luciferase reporter assay	25623956
hsa-miR-451a	DCBLD2	Functional MTI	MIRT054788	Luciferase reporter assay, qRT-PCR, Western blot	24918822
hsa-miR-451a	IL6R	Functional MTI	MIRT054843	qRT-PCR, Western blot	24445140
hsa-miR-451a	IKBKB	Functional MTI	MIRT438803	Luciferase reporter assay	23740840
hsa-miR-451a	ADAM10	Functional MTI	MIRT732446	Luciferase reporter assay, qRT-PCR, Western blot	25151965
hsa-miR-451a	TSC1	Functional MTI	MIRT732930	qRT-PCR, Western blot	26458815
hsa-miR-451a	TSC1	Functional MTI	MIRT732930	Flow, Luciferase reporter assay, qRT-PCR, Western blot	25915427
hsa-miR-451a	MAPK1	Functional MTI	MIRT733562	Immunofluorescence, Luciferase reporter assay, qRT-PCR, Western blot	27780852
hsa-miR-451a	OXTR	Functional MTI	MIRT733616	Luciferase reporter assay	26273428
hsa-miR-451a	CDKN2D	Functional MTI	MIRT734393	Luciferase reporter assay, Western blot	26019450
hsa-miR-451a	MAP3K1	Functional MTI	MIRT734394	Luciferase reporter assay, Western blot	26019450
hsa-miR-451a	IL6	Functional MTI	MIRT735462	Luciferase reporter assay, qRT-PCR, Western blot	27461244
